# Supplementary material for: Blood transcriptional biomarkers for active pulmonary tuberculosis in a high-burden setting: a prospective, observational, diagnostic accuracy study
Source: Lancet Respir Med. 2020 Apr;8(4):407–19. doi: 10.1016/S2213-2600(19)30469-2 (PMC7113842; doi:10.1016/S2213-2600(19)30469-2)
Supplement: Supplementary appendix 2 [file mmc2.xlsx]

## Sheet: Full text articles reviewed
Short reference	Whole blood (as opposed to plasma, serum, PBMC)?	Novel mRNA signature for TB?	Primary objective = diagnosis?	Feature selection?	Independent test set?	Data availability (genes, training set, modelling approach)?	Included?	Full reference
Anderson 2014	Y	Y	Y	Y	Y	Y	Y	Anderson ST, Kaforou M, Brent AJ, et al. Diagnosis of childhood tuberculosis and host RNA expression in Africa. N Engl J Med 2014; 370: 1712–23.
Bah 2018	Y	Y	N	N	N	not assessed	N	Bah SY, Forster T, Dickinson P, Kampmann B, Ghazal P. Meta-analysis identification of highly robust and differential immune-metabolic signatures of systemic host response to acute and latent tuberculosis in children and adults. Front Genet 2018; 9. DOI:http://dx.doi.org/10.3389/fgene.2018.00457.
Berry 2010	Y	Y	Y	N	Y	not assessed	N	Berry MPR, Graham CM, McNab FW, et al. An interferon-inducible neutrophil-driven blood transcriptional signature in human tuberculosis. Nature 2010; 466: 973–7.
Blankley 2016	Y	N	N	Y	N	not assessed	N	Blankley S, Graham CM, Turner J, et al. The Transcriptional Signature of Active Tuberculosis Reflects Symptom Status in Extra-Pulmonary and Pulmonary Tuberculosis. PLoS One 2016; 11: e0162220.
Bloom 2013	Y	Y	N	N	Y	not assessed	N	Bloom CI, Graham CM, Berry MPR, et al. Transcriptional blood signatures distinguish pulmonary tuberculosis, pulmonary sarcoidosis, pneumonias and lung cancers. PLoS One 2013; 8: e70630.
de Araujo 2016	Y	Y	Y	Y	Y	Y	Y	de Araujo LS, Vaas LAI, Ribeiro-Alves M, et al. Transcriptomic biomarkers for tuberculosis: Evaluation of DOCK9, EPHA4, and NPC2 mRNA expression in peripheral blood. Front Microbiol 2016; 7: 1586.
Deng 2019	Y	Y	Y	Y	N	not assessed	N	Deng M, Lv XD, Fang ZX, Xie XS, Chen WY. The blood transcriptional signature for active and latent tuberculosis. Infect Drug Resist 2019; 12: 321–8.
Dhanasekaran 2013	Y	Y	Y	Y	N	not assessed	N	Dhanasekaran S, Jenum S, Stavrum R, et al. Identification of biomarkers for Mycobacterium tuberculosis infection and disease in BCG-vaccinated young children in Southern India. Genes Immun 2013; 14: 356–64.
Duffy 2019	Y	Y	Y	Y	Y	Y	Y	Duffy FJ, Thompson EG, Scriba TJ, Zak DE. Multinomial modelling of TB/HIV co-infection yields a robust predictive signature and generates hypotheses about the HIV+TB+ disease state. PLoS One 2019; 14: e0219322.
Esmail 2014	Y	Y	N	Y	N	not assessed	N	Esmail H, Lai RP, Graham CM, et al. Characterisation of a whole blood transcriptional signature of subclinical tuberculosis identified by FDG-PET/CT in asymptomatic HIV-1 infected adults. Am J Respir Crit Care Med 2014; 189. http://www.atsjournals.org/doi/pdf/10.1164/ajrccm-conference.2014.189.1_MeetingAbstracts.A6573.
Francisco 2017	Y	N	Y	N	Y	not assessed	N	Francisco NM, Fang Y-M, Ding L, et al. Diagnostic accuracy of a selected signature gene set that discriminates active pulmonary tuberculosis and other pulmonary diseases. J Infect 2017; 75: 499–510.
Gebremicael 2018	Y	Y	N	Y	N	not assessed	N	Gebremicael G, Kassa D, Quinten E, et al. Host gene expression kinetics during treatment of tuberculosis in HIV-coinfected individuals is independent of highly active antiretroviral therapy. J Infect Dis 2018; 218: 1833–46.
Gjoen 2017	Y	Y	Y	Y	Y	Y	Y	Gjoen JE, Jenum S, Sivakumaran D, et al. Novel transcriptional signatures for sputum-independent diagnostics of tuberculosis in children. Sci Rep 2017; 7: 5839.
Gliddon 2019	Y	Y	Y	Y	Y	Y	Y	Gliddon HD, Kaforou M, Alikian M, et al. Identification of reduced host transcriptomic signatures for tuberculosis and digital PCR-based validation and quantification. bioRxiv 2019; : 583674.
Gonzalez-Curiel 2011	Y	Y	N	N	N	not assessed	N	Gonzalez-Curiel I, Castaneda-Delgado J, Lopez-Lopez N, et al. Differential expression of antimicrobial peptides in active and latent tuberculosis and its relationship with diabetes mellitus. Hum Immunol 2011; 72: 656–62.
Huang 2015	Y	Y	Y	Y	Y	Y	Y	Huang H-H, Liu X-Y, Liang Y, Chai H, Xia L-Y. Identification of 13 blood-based gene expression signatures to accurately distinguish tuberculosis from other pulmonary diseases and healthy controls. Biomed Mater Eng 2015; 26 Suppl 1: S1837-43.
Jenum 2016	Y	Y	Y	Y	N	not assessed	N	Jenum S, Dhanasekaran S, Lodha R, et al. Approaching a diagnostic point-of-care test for pediatric tuberculosis through evaluation of immune biomarkers across the clinical disease spectrum. Sci Rep 2016; 6: 18520.
Kaforou 2013	Y	Y	Y	Y	Y	Y	Y	Kaforou M, Wright VJ, Oni T, et al. Detection of tuberculosis in HIV-infected and -uninfected African adults using whole blood RNA expression signatures: a case-control study. PLoS Med 2013; 10: e1001538.
Kassa 2016	Y	Y	Y	Y	N	not assessed	N	Kassa D, Ran L, Jager W de, et al. Discriminative expression of whole blood genes in HIV patients with latent and active TB in Ethiopia. Tuberculosis (Edinb) 2016; 100: 25–31.
Koth 2011	Y	N	Y	Y	N	not assessed	N	Koth L, Solberg OD, Nguyen C, Woodruff P. Whole blood transcriptome analysis discriminates sarcoidosis from active and latent TB. Am J Respir Crit Care Med 2011; 183. http://ajrccm.atsjournals.org/cgi/reprint/183/1_MeetingAbstracts/A6002?sid=e6125eb2-42b5-4fea-b938-4b761cddcebd.
La Distia Nora 2018	Y	Y	Y	Y	N	not assessed	N	La Distia Nora R, Sitompul R, Bakker M, et al. Type 1 interferon-inducible gene expression in QuantiFERON Gold TB-positive uveitis: A tool to stratify a high versus low risk of active tuberculosis? PLoS One 2018; 13: e0206073.
Langelier 2018	N	N	N	N	N	N	N	Langelier C. A high five for TB screening. Sci Transl Med 2018; 10: aaw0519.
Laux da Costa 2015	Y	Y	Y	Y	Y	N	N	Laux da Costa L, Delcroix M, Dalla Costa ER, et al. A real-time PCR signature to discriminate between tuberculosis and other pulmonary diseases. Tuberculosis (Edinb) 2015; 95: 421–5.
Li 2015	N	Y	Y	Y	N	Y	N	Li Q, Yu L, Xin T, et al. Increased IL-9 mRNA expression as a biomarker to diagnose childhood tuberculosis in a high burden settings. J Infect 2015; 71: 273–6.
Maertzdorf 2011a	Y	Y	N	N	N	not assessed	N	Maertzdorf J, Ota M, Repsilber D, et al. Functional correlations of pathogenesis-driven gene expression signatures in tuberculosis. PLoS One 2011; 6: e26938.
Maertzdorf 2011b	Y	Y	Y	Y	N	not assessed	N	Maertzdorf J, Repsilber D, Parida SK, et al. Human gene expression profiles of susceptibility and resistance in tuberculosis. Genes Immun 2011; 12: 15–22.
Maertzdorf 2016	Y	Y	Y	Y	Y	Y	Y	Maertzdorf J, McEwen G, Weiner 3rd J, et al. Concise gene signature for point-of-care classification of tuberculosis. EMBO Mol Med 2016; 8: 86–95.
Penn-Nicholson 2017	N	N	N	N	N	N	N	Penn-Nicholson A, Scriba TJ, Hatherill M, White RG, Sumner T. A novel blood test for tuberculosis prevention and treatment. South African Med J 2017; 107: 5.
Penn-Nicholson 2019	Y	Y	Y	Y	Y	Y	Y	Penn-Nicholson A, Mbandi SK, Thompson E, et al. RISK6, a universal 6-gene transcriptomic signature of TB disease risk, diagnosis and treatment response. medRxiv 2019; : 19006197.
Qian 2016	Y	Y	Y	Y	Y	Y	Y	Qian Z, Lv J, Kelly GT, et al. Expression of nuclear factor, erythroid 2-like 2-mediated genes differentiates tuberculosis. Tuberculosis (Edinb) 2016; 99: 56–62.
Rajan 2017	Y	Y	Y	Y	Y	Y	Y	Rajan J, Deng X, Seielstad M, et al. Performance of gene expression signatures in the context of intensified tuberculosis case finding among people living with HIV (PLHIV). Am J Respir Crit Care Med 2017; 195. DOI:http://dx.doi.org/10.1164/ajrccm-conference.2017.A26.
Roe 2016	Y	Y	Y	Y	Y	Y	Y	Roe JK, Thomas N, Gil E, et al. Blood transcriptomic diagnosis of pulmonary and extrapulmonary tuberculosis. JCI insight 2016; 1: e87238.
Roe 2019	Y	Y	Y	Y	Y	Y	Y	Roe J, Venturini C, Gupta RK, et al. Blood transcriptomic stratification of short-term risk in contacts of tuberculosis. Clin Infect Dis 2019. DOI:http://dx.doi.org/10.1093/cid/ciz252.
Sambarey 2017	Y	Y	Y	Y	N	not assessed	N	Sambarey A, Devaprasad A, Mohan A, et al. Unbiased Identification of Blood-based Biomarkers for Pulmonary Tuberculosis by Modeling and Mining Molecular Interaction Networks. EBioMedicine 2017; 15: 112–26.
Satproedprai 2012	Y	Y	Y	Y	N	N	N	Satproedprai N, Mahasirimongkol S, Inunchot W, et al. Validation of blood transcriptional signatures for tubeculosis infection in Thai population. Int J Infect Dis 2012; 16: e293.
Satproedprai 2015	Y	Y	Y	Y	N	not assessed	N	Satproedprai N, Wichukchinda N, Suphankong S, et al. Diagnostic value of blood gene expression signatures in active tuberculosis in Thais: a pilot study. Genes Immun 2015; 16: 253–60.
Singhania 2018	Y	Y	Y	Y	Y	Y	Y	Singhania A, Verma R, Graham CM, et al. A modular transcriptional signature identifies phenotypic heterogeneity of human tuberculosis infection. Nat Commun 2018; 9: 2308.
Sloot 2015	N	Y	Y	Y	N	not assessed	N	Sloot R, Schim van der Loeff MF, van Zwet EW, et al. Biomarkers Can Identify Pulmonary Tuberculosis in HIV-infected Drug Users Months Prior to Clinical Diagnosis. EBioMedicine 2015; 2: 172–9.
Suliman 2018	Y	Y	Y	Y	Y	Y	Y	Suliman S, Thompson EG, Sutherland J, et al. Four-gene pan-African blood signature predicts progression to tuberculosis. Am J Respir Crit Care Med 2018; 197: 1198–208.
Sutherland 2011	Y	Y	N	Y	N	not assessed	N	Sutherland JS, Hill PC, Adetifa IM, et al. Identification of probable early-onset biomarkers for tuberculosis disease progression. PLoS One 2011; 6: e25230.
Sutherland 2014	Y	Y	Y	Y	N	not assessed	N	Sutherland JS, Loxton AG, Haks MC, et al. Differential gene expression of activating Fcgamma receptor classifies active tuberculosis regardless of human immunodeficiency virus status or ethnicity. Clin Microbiol Infect 2014; 20: O230-8.
Sweeney 2016	Y	Y	Y	Y	Y	Y	Y	Sweeney TE, Braviak L, Tato CM, Khatri P. Genome-wide expression for diagnosis of pulmonary tuberculosis: a multicohort analysis. Lancet Respir Med 2016; 4: 213–24.
Tchernev 2016	N	N	N	N	N	N	N	Tchernev G, Chokoeva AA, Tana M, Tana C. Transcriptional blood signatures of sarcoidosis, sarcoid-like reactions and tubercolosis and their diagnostic implications. Sarcoidosis Vasc Diffus Lung Dis 2016; 33: 305.
Verhagen 2013	Y	Y	Y	Y	N	not assessed	N	Verhagen LM, Zomer A, Maes M, et al. A predictive signature gene set for discriminating active from latent tuberculosis in Warao Amerindian children. BMC Genomics 2013; 14: 74.
Walter 2016	Y	Y	Y	Y	Y	Y	Y	Walter ND, Miller MA, Vasquez J, et al. Blood Transcriptional Biomarkers for Active Tuberculosis among Patients in the United States: a Case-Control Study with Systematic Cross-Classifier Evaluation. J Clin Microbiol 2016; 54: 274–82.
Warsinske 2018	Y	N	Y	N	Y	not assessed	N	Warsinske H, Croda J, Liu AB, et al. Prospective validation of three-gene whole blood diagnostic for active tuberculosis predicts disease progression and response to treatment. Am J Respir Crit Care Med 2018; 197. http://www.atsjournals.org/doi/pdf/10.1164/ajrccm-conference.2018.197.1_MeetingAbstracts.A7646.
Zak 2016	Y	Y	Y	Y	Y	Y	Y	Zak DE, Penn-Nicholson A, Scriba TJ, et al. A blood RNA signature for tuberculosis disease risk: a prospective cohort study. Lancet (London, England) 2016; 387: 2312–22.

## Sheet: Abstract screening
Included for full text review?	Full reference
N	Abd-El-Fattah AA, Sadik NAH, Shaker OG, Aboulftouh ML. Differential microRNAs expression in serum of patients with lung cancer, pulmonary tuberculosis, and pneumonia. Cell Biochem Biophys 2013; 67: 875–84.
N	Abebe M, Doherty TM, Wassie L, et al. Expression of apoptosis-related genes in an Ethiopian cohort study correlates with tuberculosis clinical status. Eur J Immunol 2010; 40: 291–301.
N	Abedini A, Ramazanpour M, Mortaz E, et al. Determination of CD4, CD8 and IL-8 levels in serum and BAL fluid of patients with pulmonary anthracosis. Eur Respir J 2018; 52. DOI:http://dx.doi.org/10.1183/13993003.congress-2018.PA4739.
N	Ackart DF, Hascall-Dove L, Caceres SM, et al. Expression of antimicrobial drug tolerance by attached communities of Mycobacterium tuberculosis. Pathog Dis 2014; 70: 359–69.
N	Adekambi T, Ibegbu CC, Cagle S, et al. Biomarkers on patient T cells diagnose active tuberculosis and monitor treatment response. J Clin Invest 2015; 125: 1827–38.
N	Adhya S, Hassan MQ, Mukherjee S, et al. Visceral leishmaniasis in India: Promises and pitfalls of a PCR-based blood test. Trans R Soc Trop Med Hyg 2002; 96: S1.
N	Ahmadzai H, Cameron B, Chui J, Lloyd A, Wakefield D, Thomas PS. Peripheral blood responses to specific antigens in sarcoidosis and the role of CD28. Sarcoidosis Vasc Diffus Lung Dis 2011; 28: 25.
N	Ahmadzai H, Cameron B, Chui JJY, Lloyd A, Wakefield D, Thomas PS. Peripheral blood responses to specific antigens and CD28 in sarcoidosis. Respir Med DOI:http://dx.doi.org/10.1016/j.rmed.2012.01.012.
N	Ahmed A, Adiga V, Nayak S, et al. Circulating HLA-DR+CD4+ effector memory T cells resistant to CCR5 and PD-L1 mediated suppression compromise regulatory T cell function in tuberculosis. PLoS Pathog 2018; 14: e1007289.
N	Ahmed A, Nayak S, Babu S, Vyakarnam A. Impact of Type I IFN dysregulation in M. tuberculosis infection on T cell responses. Int J Infect Dis 2016; 45: 35.
N	Ahmed MIM, Ntinginya NE, Kibiki G, et al. Phenotypic Changes on Mycobacterium Tuberculosis-Specific CD4 T Cells as Surrogate Markers for Tuberculosis Treatment Efficacy. Front Immunol 2018; 9: 2247.
N	Ahn C-S, Na B-K, Chung D-L, Kim J-G, Kim J-T, Kong Y. Expression characteristics and specific antibody reactivity of diverse cathepsin F members of Paragonimus westermani. Parasitol Int 2015; 64: 37–42.
N	Alaga A, Kassim RM. An intriguing case of bone marrow tuberculosis. Respirology 2017; 22: 211–2.
N	Aleksandrova EN, Novikov AA, Nasonov EL. [The role of biomarkers in diagnostics and forecasting of effectiveness of modern therapy of rheumatoid arthritis]. Klin Lab Diagn 2013; : 3–13.
N	Alipoor SD, Mortaz E, Tabarsi P, et al. Bovis Bacillus Calmette-Guerin (BCG) infection induces exosomal miRNA release by human macrophages. J Transl Med 2017; 15: 105.
N	Alssum L, Eubank TD, Roy S, et al. Gingival Perfusion and Tissue Biomarkers During Early Healing of Postextraction Regenerative Procedures: A Prospective Case Series. J Periodontol 2017; 88: 1163–72.
N	Amritwar A. Pulmonary hemosiderosis caused by cocaine inhalation-An under reported complication of a commonly abused drug. Am J Addict 2017; 26: 273–4.
Y	Anderson ST, Kaforou M, Brent AJ, et al. Diagnosis of childhood tuberculosis and host RNA expression in Africa. N Engl J Med 2014; 370: 1712–23.
N	Andrade BB, Pavan Kumar N, Amaral EP, et al. Heme Oxygenase-1 Regulation of Matrix Metalloproteinase-1 Expression Underlies Distinct Disease Profiles in Tuberculosis. J Immunol 2015; 195: 2763–73.
N	Andrade BB, Singh A, Narendran G, et al. Mycobacterial Antigen Driven Activation of CD14++CD16- Monocytes Is a Predictor of Tuberculosis-Associated Immune Reconstitution Inflammatory Syndrome. PLoS Pathog 2014; 10. DOI:http://dx.doi.org/10.1371/journal.ppat.1004433.
N	Anonymous. Capreomycin. Tuberculosis 2008; 88: 89–91.
N	Anonymous. Erratum: Transcriptional blood signatures of sarcoidosis, sarcoid-like reactions and tubercolosis and their diagnostic implications (Sarcoidosis Vasculitis and Diffuse Lung Diseases (2016) 33:3). Sarcoidosis Vasc Diffus Lung Dis 2016; 33: 434.
N	Anonymous. The pharmacology of vitamins and beyond. Part 1: Vitamin D. Can J Physiol Pharmacol 2015; 93: v.
N	Aoyagi T. I. Present status of new examination methods for acid fast bacilli in diagnosis and treatment. Kekkaku 1996; 71: 677–702.
N	Aranda C, Sole D, Mendes C, et al. Immunology of mucopolysaccharidosis. Mol Genet Metab 2015; 114: S14.
N	Araujo LS de, Mello FC de Q, Silva N de BM da, et al. Evaluation of gamma interferon immune response elicited by the newly constructed PstS-1(285-374):CFP10 fusion protein to detect Mycobacterium tuberculosis infection. Clin Vaccine Immunol 2014; 21: 552–60.
N	Armstrong MA, Turturro MA. Salivary Gland Emergencies. Emerg Med Clin North Am 2013; 31: 481–99.
N	Arora U, Chopra S, Jindal N. HIV infection in families in and around amritsar. Journal, Indian Acad Clin Med 2008; 9: 184–7.
N	Arya M, Libman H. HIV disease: Questions physicians often ask. J Respir Dis 2007; 28: 386–94.
N	Ashenafi S, Mazurek J, Rehn A, et al. Vitamin D3 Status and the Association with Human Cathelicidin Expression in Patients with Different Clinical Forms of Active Tuberculosis. Nutrients 2018; 10. DOI:https://dx.doi.org/10.3390/nu10060721.
N	Assassi S, Mayes MD. What does global gene expression profiling tell us about the pathogenesis of systemic sclerosis? Curr Opin Rheumatol 2013; 25: 686–91.
N	Auraha NS, Patel R, Dyal H, Fernandez J, Digiovine B. A negative quantiferon-tb gold in-tube assay in active miliary tuberculosis. J Gen Intern Med 2015; 30: S340–1.
N	Auriemma M, Vianale G, Reale M, et al. Iloprost treatment summer-suspension: effects on skin thermal properties and cytokine profile in systemic sclerosis patients. G Ital Dermatol Venereol 2013; 148: 209–16.
N	Badr MT, Hacker G. Gene expression profiling meta-analysis reveals novel gene signatures and pathways shared between tuberculosis and rheumatoid arthritis. PLoS One 2019; 14: e0213470.
N	Baechler EC, Batliwalla FM, Karypis G, et al. Interferon-inducible gene expression signature in peripheral blood cells of patients with severe lupus. Proc Natl Acad Sci U S A 2003; 100: 2610–5.
Y	Bah SY, Forster T, Dickinson P, Kampmann B, Ghazal P. Meta-analysis identification of highly robust and differential immune-metabolic signatures of systemic host response to acute and latent tuberculosis in children and adults. Front Genet 2018; 9. DOI:http://dx.doi.org/10.3389/fgene.2018.00457.
N	Baker J, Sharma S, Grund B. Association of inflammation and coagulation with clinical risk in the start trial. Top Antivir Med 2017; 25: 260s-261s.
N	Bakker JM, Bleeker WK, Parren PWHI. Therapeutic antibody gene transfer: An active approach to passive immunity. Mol Ther 2004; 10: 411–6.
N	Balbi B. The T-cell antigen receptor: methods of study and relevance in the pathogenesis of pulmonary disorders. Monaldi Arch chest Dis = Arch Monaldi per le Mal del torace 1994; 49: 44–51.
N	Baldwin C. The role of a new pattern recognition receptor family (WC1) in activation of gamma delta T cells and promotion of vaccine efficacy. Immunology 2013; 140: 9.
N	Baris S, Alroqi F, Kiykim A, et al. Severe Early-Onset Combined Immunodeficiency due to Heterozygous Gain-of-Function Mutations in STAT1. J Clin Immunol 2016; 36: 641–8.
N	Bark CM, Manceur AM, Malone LL, et al. Identification of Host Proteins Predictive of Early Stage Mycobacterium tuberculosis Infection. EBioMedicine 2017; 21: 150–7.
N	Barry SE, Ellis M, Yang Y, et al. Identification of a plasma microRNA profile in untreated pulmonary tuberculosis patients that is modulated by anti-mycobacterial therapy. J Infect 2018; 77: 341–8.
N	Bastien P, Braun-Breton C, Chazal N, et al. Montpellier Infectious Diseases (MID), 2nd annual meeting (2012). Infect Genet Evol 2013; 16: 450–4.
N	Basu Roy R, Whittaker E, Seddon JA, Kampmann B. Tuberculosis susceptibility and protection in children. Lancet Infect Dis 2019; 19: e96–108.
N	Belmonte L, Parodi C, Bare P, et al. Spontaneous HIV-1 replication in a B-lymphoblastoid cell line obtained from an HIV-1-positive patient with undetectable plasma viral load [3]. AIDS 2006; 20: 1340–2.
N	Ben Mahmoud L, Ghozzi H, Kamoun A, et al. Polymorphism of the N-acetyltransferase 2 gene as a susceptibility risk factor for antituberculosis drug-induced hepatotoxicity in Tunisian patients with tuberculosis. Pathol Biol 2012; 60: 324–30.
N	Bender AT, Wu Y, Cao Q, et al. Assessment of the translational value of mouse lupus models using clinically relevant biomarkers. Transl Res 2014; 163: 515–32.
N	Berry MPR, Graham CM, Bloch SJ, et al. Systems biology approaches characterise the host response to tuberculosis. Thorax 2009; 64: A10.
Y	Berry MPR, Graham CM, McNab FW, et al. An interferon-inducible neutrophil-driven blood transcriptional signature in human tuberculosis. Nature 2010; 466: 973–7.
N	Bharti D, Kumar A, Mahla RS, et al. The role of TLR9 polymorphism in susceptibility to pulmonary tuberculosis. Immunogenetics 2014; 66: 675–81.
N	Bhattacharyya C, Majumder PP, Pandit B. CXCL10 is overexpressed in active tuberculosis patients compared to M. tuberculosis-exposed household contacts. Tuberculosis (Edinb) 2018; 109: 8–16.
N	Bi A, Ding Y, Liu Z, Hu Z. [Expression and purification of CFP32 of Mycobacterium tuberculosis and its serodiagnostic analysis]. Zhonghua Yu Fang Yi Xue Za Zhi 2008; 42: 81–5.
N	Bienvenu E, Swart M, Dandara C, Ashton M. The role of genetic polymorphisms in cytochrome P450 and effects of tuberculosis co-treatment on the predictive value of CYP2B6 SNPs and on efavirenz plasma levels in adult HIV patients. Antiviral Res 2014; 102: 44–53.
N	Binotto G, Zini G. Qualitative and quantitative features of monocytic series in predicting reactive versus clonal monocytosis. Haematologica 2017; 102: 174–6.
N	Bitting AL, Bordelon H, Baglia ML, et al. Automated Device for Asynchronous Extraction of RNA, DNA, or Protein Biomarkers from Surrogate Patient Samples. J Lab Autom 2016; 21: 732–42.
N	Blankley S, Berry MPR, Graham CM, Bloom CI, Lipman M, O’Garra A. The application of transcriptional blood signatures to enhance our understanding of the host response to infection: the example of tuberculosis. Philos Trans R Soc Lond B Biol Sci 2014; 369: 20130427.
Y	Blankley S, Graham CM, Turner J, et al. The Transcriptional Signature of Active Tuberculosis Reflects Symptom Status in Extra-Pulmonary and Pulmonary Tuberculosis. PLoS One 2016; 11: e0162220.
N	Blauenfeldt T, Bonde J, Graff S, et al. An mRNA based IP-10 release assay for LTBI combining RT-qPCR and dried blood spots. Eur Respir J 2014; 44. http://erj.ersjournals.com/content/44/Suppl_58/3249.abstract?sid=11b35aed-92cf-4b90-876b-888c4320eb35.
N	Blauenfeldt T, Heyckendorf J, Graff Jensen S, et al. Development of a one-step probe based molecular assay for rapid immunodiagnosis of infection with M. tuberculosis using dried blood spots. PLoS One 2014; 9: e105628.
N	Blauenfeldt T, Heyckendorf J, Jensen SG, et al. Development of a one-step probe based molecular assay for rapid immunodiagnosis of infection with M. Tuberculosisusing dried blood spots. PLoS One 2014; 9: e105628.
N	Blok DC, Kager LM, Hoogendijk AJ, et al. Expression of inhibitory regulators of innate immunity in patients with active tuberculosis. BMC Infect Dis 2015; 15: 98.
N	Bloom C, Graham C, Berry M, et al. A change in blood transcriptional signatures accompanies successful tuberculosis therapy. Eur Respir J 2012; 40. http://erj.ersjournals.com/content/40/Suppl_56/P2640.abstract?sid=c1fde251-640f-4474-9753-f75f0cd97892.
N	Bloom CI, Graham CM, Berry MPR, et al. Detectable changes in the blood transcriptome are present after two weeks of antituberculosis therapy. PLoS One 2012; 7: e46191.
Y	Bloom CI, Graham CM, Berry MPR, et al. Transcriptional blood signatures distinguish pulmonary tuberculosis, pulmonary sarcoidosis, pneumonias and lung cancers. PLoS One 2013; 8: e70630.
N	Bodnar Z, Steger MM, Saurwein-Teissl M, Maczek C, Grubeck-Loebenstein B. Cytokine production in response to stimulation with tetanus toxoid, Mycobacterium tuberculosis and influenza antigens in peripheral blood mononuclear cells and T cell lines from healthy elderlies. Int Arch Allergy Immunol 1997; 112: 323–30.
N	Bonham S, Meya DB, Bohjanen PR, Boulware DR. Biomarkers of HIV immune reconstitution inflammatory syndrome. Biomark Med 2008; 2: 349–61.
N	Bordon J, Plankey MW, Young M, et al. Lower levels of interleukin-12 precede the development of tuberculosis among HIV-infected women. Cytokine 2011; 56: 325–31.
N	Borjini N, Fernandez M, Giardino L, Calza L. Early neuroinflammation biomarkers in the experimental allergic encephalomyelitis (EAE), an animal model for multiple sclerosis. Glia 2015; 63: E317–8.
N	Bosevska G, Panovski N, Dokic E, Grunevska V. RT-PCR detection of HIV in Republic of Macedonia. Bosn J basic Med Sci 2008; 8: 350–5.
N	Bowdish DME, Sakamoto K, Lack NA, et al. Genetic variants of MARCO are associated with susceptibility to pulmonary tuberculosis in a Gambian population. BMC Med Genet 2013; 14: 47.
N	Bozzano F, Marras F, Ascierto ML, et al. ‘Emergency exit’ of bone-marrow-resident CD34(+)DNAM-1(bright)CXCR4(+)-committed lymphoid precursors during chronic infection and inflammation. Nat Commun 2015; 6: 8109.
N	Brennan AT, Bonawitz R, Schnippel K, et al. Incident tuberculosis in HIV-positive children, adolescents and adults on antiretroviral therapy in South Africa. Int J Tuberc Lung Dis 2016; 20: 1040–5.
N	Brown A, Juneja M, Laurin J. Amoxicillin-induced hepatotoxicity. Am J Gastroenterol 2013; 108: S349.
N	Brust B, Lecoufle M, Tuaillon E, et al. Mycobacterium tuberculosis lipolytic enzymes as potential biomarkers for the diagnosis of active tuberculosis. PLoS One 2011; 6: e25078.
N	Burdino E, Milia MG, Allice T, et al. Laboratory findings in Zika infection: The experience of a reference centre in North-West Italy. J Clin Virol 2018; 101: 18–22.
N	Burel JG, Lindestam Arlehamn CS, Khan N, et al. Transcriptomic analysis of CD4+ t cells reveals novel immune signatures of latent tuberculosis. J Immunol 2018; 200: 3283–90.
N	Burkhardt O, Pletz MW, Mertgen CP, Welte T. Linezolid - The first oxazolidinone in the treatment of nosocomial MRSA pneumonia. Recent Pat Antiinfect Drug Discov 2007; 2: 123–30.
N	Buscher P, Mertens P, Gilleman Q, Rooney B, Roge S. RHAT Sero-Strip, a new rapid diagnostic test for gambiense sleeping sickness using recombinant antigens. Trop Med Int Heal 2017; 22: 172.
N	Bushkin Y, Radford F, Pine R, et al. Profiling T cell activation using single-molecule fluorescence in situ hybridization and flow cytometry. J Immunol 2015; 194: 836–41.
N	Byng-Maddick R, Turner CT, Pollara G, et al. Tumor Necrosis Factor (TNF) bioactivity at the site of an acute cell-mediated immune response is preserved in rheumatoid arthritis patients responding to anti-TNF therapy. Front Immunol 2017; 8: 932.
N	Cai Y, Yang Q, Tang Y, et al. Increased complement C1q level marks active disease in human tuberculosis. PLoS One 2014; 9: e92340.
N	Carter MJ, Mitchell RM, Sauteur PMM, Kelly DF, Truck J. The antibody-secreting cell response to infection: Kinetics and clinical applications. Front Immunol 2017; 8: 630.
N	Castaneda-Delgado JE, Cervantes-Villagrana A, Serrano-Escobedo CJ, et al. Tuberculin skin test and interferon-gamma release assay values are associated with antimicrobial peptides expression in polymorphonuclear cells during latent tuberculous infection. Mem Inst Oswaldo Cruz 2014; 109: 330–4.
N	Cattamanchi A, Walter ND, Metcalfe JZ, Davis JL. A transcriptional signature for active TB: have we found the needle in the haystack? PLoS Med 2013; 10: e1001539.
N	Chakrabarti S, Barrow CJ, Kanwar RK, Ramana V, Kanwar JR. Current protein-based anti-angiogenic therapeutics. Mini-Reviews Med Chem 2014; 14: 291–312.
N	Chang SM, Liu CL, Kuo HT, et al. Comparative study of patients with and without SARS WHO fulfilled the WHO SARS case definition. J Emerg Med 2005; 28: 395–402.
N	Chassapidou G, Agrafiotis M, Georgopoulou A, Kostakis M, Tsara V. Common errors in the diagnosis of pulmonary tuberculosis: Case report. J Thorac Dis 2015; 7. DOI:http://dx.doi.org/10.3978/j.issn.20721439.2015.AB048.
N	Chen WL, Lin YF, Tsai WC, Tsao YT. Unveiling tuberculous pyomyositis: an emerging role of immune reconstitution inflammatory syndrome. Am J Emerg Med 2009; 27: 251.
N	Chen Y, Wang J, Ge P, et al. Tissue inhibitor of metalloproteinases 1, a novel biomarker of tuberculosis. Mol Med Rep 2017; 15: 483–7.
N	Chen YC, Wu CC, Leung SY, et al. Decreased miR-150-5p expression in patients with active pulmonary tuberculosis (TB) disease. Respirology 2018; 23: 319–20.
N	Cheung BKW, Yim HCH, Lee NCM, Lau ASY. A novel anti-mycobacterial function of mitogen-activated protein kinase phosphatase-1. BMC Immunol 2009; 10: 64.
N	Chiacchio T, Petruccioli E, Vanini V, et al. Impact of ART on CD4+/CD8+ T-cell-specific response to copathogens in HIV-TB patients. Eur Respir J 2016; 48. DOI:http://dx.doi.org/10.1183/13993003.congress-2016.PA2111.
N	Choi J-I, Lim J-H, Kim S-R, et al. Lung infection caused by Mycobacterium riyadhense confused with Mycobacterium tuberculosis: the first case in Korea. Ann Lab Med 2012; 32: 298–303.
N	Choi KU, Son BC, Kim HJ, et al. Echocardiographic and clinical parameters for predicting improvement of renal function in patients with cardiorenal syndrome after diuretics treatment. J Am Soc Echocardiogr 2017; 30: B84.
N	Ciftci F, Bilgin G, Ozcan AN, et al. The diagnostic role of pleural fluid and serum pentraxin-3 levels in the determination of the etiology of pleural effusion. Eur Respir J 2017; 50. DOI:http://dx.doi.org/10.1183/1393003.congress-2017.PA365.
N	Cliff JM, Cho J-E, Lee J-S, et al. Excessive Cytolytic Responses Predict Tuberculosis Relapse After Apparently Successful Treatment. J Infect Dis 2016; 213: 485–95.
N	Cliff JM, Kaufmann SHE, McShane H, van Helden P, O’Garra A. The human immune response to tuberculosis and its treatment: a view from the blood. Immunol Rev 2015; 264: 88–102.
N	Cliff JM, Lee JS, Constantinou N, et al. Distinct phases of blood gene expression pattern through tuberculosis treatment reflect modulation of the humoral immune response. J Infect Dis 2013; 207: 18–29.
N	Cohen JM, Whittaker E, Walters S, Lyall H, Tudor-Williams G, Kampmann B. Presentation, diagnosis and management of tuberculosis in HIV-infected children in the UK. HIV Med 2008; 9: 277–84.
N	Cohen K, Maartens G. Management of HIV and tuberculosis co-infection in South Africa. South Afr J HIV Med 2004; : 8–12.
N	Committee APICE. API TB Consensus Guidelines 2006: Management of pulmonary tuberculosis, extra-pulmonary tuberculosis and tuberculosis in special situations. J Assoc Physicians India 2006; 54: 219–34.
N	Connell DW, Reuschl AK, Wenden C, et al. Molecular immunodiagnosis of TB infection: A pilot study. Thorax 2012; 67: A5.
N	Conradt P, Kaufmann SH. Impact of antigen-presenting cells on cytokine profiles of human Th clones established after stimulation with Mycobacterium tuberculosis antigens. Infect Immun 1995; 63: 2079–81.
N	Conte E, Nigro L, Fagone E, Drago F, Cacopardo B. Quantitative evaluation of interleukin-12 p40 gene expression in peripheral blood mononuclear cells. Immunol Invest 2008; 37: 143–51.
N	Coonrod D V, Jack BW, Stubblefield PG, et al. The clinical content of preconception care: infectious diseases in preconception care. Am J Obstet Gynecol 2008; 199: S296–309.
N	Corman VM, Rasche A, Baronti C, et al. Assay optimization for molecular detection of Zika virus. Bull World Health Organ 2016; 94: 880–92.
N	Cui J-Y, Liang H-W, Pan X-L, et al. Characterization of a novel panel of plasma microRNAs that discriminates between Mycobacterium tuberculosis infection and healthy individuals. PLoS One 2017; 12: e0184113.
N	Cunha DA, Zancope-Oliveira RM, Sueli M, et al. Heterologous expression, purification, and immunological reactivity of a recombinant HSP60 from Paracoccidioides brasiliensis. Clin Diagn Lab Immunol 2002; 9: 374–7.
N	Da Silva M V, Massaro Junior VJ, Machado JR, et al. Expression pattern of transcription factors and intracellular cytokines reveals that clinically cured tuberculosis is accompanied by an increase in mycobacterium-specific Th1, Th2, and Th17 cells. Biomed Res Int 2015; 2015: 591237.
N	Dalvi SM, Ramraje NN, Patil VW, Hegde R, Yeram N. Study of IL-6 and vitamin D3 in patients of pulmonary tuberculosis. Indian J Tuberc 2018. DOI:http://dx.doi.org/10.1016/j.ijtb.2018.05.018.
N	Dao CN, Peters PJ, Kiarie JN, et al. Hyponatremia, hypochloremia, and hypoalbuminemia predict an increased risk of mortality during the first year of antiretroviral therapy among HIV-infected Zambian and Kenyan women. AIDS Res Hum Retroviruses 2011; 27: 1149–55.
N	Darboe F, Mbandi SK, Thompson EG, et al. Diagnostic performance of an optimized transcriptomic signature of risk of tuberculosis in cryopreserved peripheral blood mononuclear cells. Tuberculosis (Edinb) 2018; 108: 124–6.
N	Davidow A, Kanaujia G V, Shi L, et al. Antibody profiles characteristic of Mycobacterium tuberculosis infection state. Infect Immun 2005; 73: 6846–51.
N	Davids M, Pooran AS, Meldau R, Thompson F, Gina P, Dheda KUJ. A human lung-orientated approach to correlates of risk in tuberculosis. Am J Respir Crit Care Med 2017; 195. DOI:http://dx.doi.org/10.1164/ajrccm-conference.2017.B63.
N	Davis MM. In Praise of Descriptive Science: A Breath of Fresh AIRE. Cell 2016; 166: 530–1.
N	Dawany N, Showe LC, Kossenkov A V, et al. Identification of a 251 gene expression signature that can accurately detect M. tuberculosis in patients with and without HIV co-infection. PLoS One 2014; 9: e89925.
Y	de Araujo LS, Vaas LAI, Ribeiro-Alves M, et al. Transcriptomic biomarkers for tuberculosis: Evaluation of DOCK9, EPHA4, and NPC2 mRNA expression in peripheral blood. Front Microbiol 2016; 7: 1586.
N	De Groote MA, Sterling DG, Hraha T, et al. Discovery and validation of a six-marker serum protein signature for the diagnosis of active pulmonary tuberculosis. J Clin Microbiol 2017; 55: 3057–71.
N	De Guire V, Robitaille R, Tetreault N, et al. Circulating miRNAs as sensitive and specific biomarkers for the diagnosis and monitoring of human diseases: Promises and challenges. Clin Biochem 2013; 46: 846–60.
N	De Leon-Manalo A, Requiron-Sy Ma D, Limpin ME. High sensitivity C-reactive protein (HSCRP) as a biomarker of treatment response after the intensive phase among pediatric patients with TB. Chest 2016; 150: 965A.
N	De Rosa SC. Vaccine applications of flow cytometry. Methods 2012; 57: 383–91.
N	Debnath A, Mandal M, Choudhuri S, Saha MK, Guha SK. Baseline levels of interleukine-6, tumor-necrosis factor-alpha and C-reactive protein in treatment naive human immunodeficiency viru s infected patients-a study from a tertiary-care hospital in eastern India. Curr Biomarkers 2016; 6: 124–32.
N	Deborggraeve S, Lejon V, Ekangu RA, et al. Diagnostic accuracy of PCR in gambiense sleeping sickness diagnosis, staging and post-treatment follow-up: a 2-year longitudinal study. PLoS Negl Trop Dis 2011; 5: e972.
N	Delagreverie HM, Bauduin C, De Castro N, et al. Decay of inflammation markers in HIV-1/TB coinfected individuals initiating ART. Top Antivir Med 2018; 26: 342s-343s.
Y	Deng M, Lv XD, Fang ZX, Xie XS, Chen WY. The blood transcriptional signature for active and latent tuberculosis. Infect Drug Resist 2019; 12: 321–8.
N	Desikan P. Research snippets. Indian J Med Microbiol 2011; 29: 450–1.
N	Despotovic A, Savic B, Salemovic D, Ranin J, Jevtovic D. Isoniazid-resistant Mycobacterium kansasii in an HIV-positive patient, and possible development of immune reconstitution inflammatory syndrome after initiation of highly active antiretroviral therapy: Case report. Int J Infect Dis 2016; 42: 40–2.
N	Devasundaram S, Raja A. Dihydrolipoamide dehydrogenase-Lpd (Rv0462)-specific T cell recall responses are higher in healthy household contacts of TB: A novel immunodominant antigen from M. tuberculosis. J Leukoc Biol 2017; 102: 135–51.
N	Dhanasekaran S, Jenum S, Stavrum R, et al. Concordant or discordant results by the tuberculin skin test and the quantiFERON-TB test in children reflect immune biomarker profiles. Genes Immun 2014; 15: 265–74.
N	Dhanasekaran S, Jenum S, Stavrum R, et al. Effect of non-tuberculous Mycobacteria on host biomarkers potentially relevant for tuberculosis management. PLoS Negl Trop Dis 2014; 8: e3243.
Y	Dhanasekaran S, Jenum S, Stavrum R, et al. Identification of biomarkers for Mycobacterium tuberculosis infection and disease in BCG-vaccinated young children in Southern India. Genes Immun 2013; 14: 356–64.
N	Dheda K, Lalvani A, Miller RF, et al. Performance of a T-cell-based diagnostic test for tuberculosis infection in HIV-infected individuals is independent of CD4 cell count. AIDS 2005; 19: 2038–41.
N	Di Perri G, Bonora S. Which agents should we use for the treatment of multidrug-resistant Mycobacterium tuberculosis? J Antimicrob Chemother 2004; 54: 593–602.
N	Diaz A, Bongiovanni B, D’Attilio L, et al. The clinical recovery of tuberculosis patients undergoing specific treatment is associated with changes in the immune and neuroendocrine responses. Pathog Dis 2017; 75. DOI:https://dx.doi.org/10.1093/femspd/ftx087.
N	Dockrell H. Distinct phases of changes in host gene expression reflect successful tuberculosis drug treatment. Trop Med Int Heal 2012; 17: 25.
N	Doherty TM, Chougnet C, Schito M, et al. Infection of HIV-1 transgenic mice with Mycobacterium avium induces the expression of infectious virus selectively from a Mac-1-positive host cell population. J Immunol 1999; 163: 1506–15.
N	Doherty TM, Demissie A, Menzies D, et al. Effect of sample handling on analysis of cytokine responses to Mycobacterium tuberculosis in clinical samples using ELISA, ELISPOT and quantitative PCR. J Immunol Methods 2005; 298: 129–41.
Y	Duffy FJ, Thompson EG, Scriba TJ, Zak DE. Multinomial modelling of TB/HIV co-infection yields a robust predictive signature and generates hypotheses about the HIV+TB+ disease state. PLoS One 2019; 14: e0219322.
N	Dupnik KM, Bean JM, Lee MH, et al. Blood transcriptomic markers of Mycobacterium tuberculosis load in sputum. Int J Tuberc Lung Dis 2018; 22: 950–8.
N	Echchakery M, Nieto J, Boussaa S, et al. Asymptomatic carriers of Leishmania infantum in patients infected with human immunodeficiency virus (HIV) in Morocco. Parasitol Res 2018; 117: 1237–44.
N	Ekins S, Madrid PB, Sarker M, et al. Combining Metabolite-Based Pharmacophores with Bayesian Machine Learning Models for Mycobacterium tuberculosis Drug Discovery. PLoS One 2015; 10: e0141076.
N	Elmi Abar A, Jlizi A, Darar HY, Kacem MABH, Slim A. HIV-1 drug resistance genotyping from antiretroviral therapy (ART) naive and first-line treatment failures in Djiboutian patients. Diagn Pathol 2012; 7: 138.
N	Endsley JJ, Hogg A, Shell LJ, et al. Mycobacterium bovis BCG vaccination induces memory CD4+ T cells characterized by effector biomarker expression and anti-mycobacterial activity. Vaccine 2007; 25: 8384–94.
Y	Esmail H, Lai RP, Graham CM, et al. Characterisation of a whole blood transcriptional signature of subclinical tuberculosis identified by FDG-PET/CT in asymptomatic HIV-1 infected adults. Am J Respir Crit Care Med 2014; 189. http://www.atsjournals.org/doi/pdf/10.1164/ajrccm-conference.2014.189.1_MeetingAbstracts.A6573.
N	Fairfax BP, Knight JC. Genetics of gene expression in immunity to infection. Curr Opin Immunol 2014; 30: 63–71.
N	Fairfax MR. Evaluation of the Gen-Probe amplified Mycobacterium tuberculosis direct detection test. Am J Clin Pathol 1996; 106: 594–9.
N	Fauser S, Kern P. T-lymphocyte cytokine mRNA expression in cystic echinococcosis. Acta Trop 1997; 64: 35–51.
N	Faustman DL, Kuhtreiber W, Plager S, Kim T, Zheng H. Induction of permanent epigenetic changes in Treg signature genes after repeat BCG vaccination of subjects with type 1 diabetes. Diabetologia 2017; 60: S129.
N	Feng Y, Dorhoi A, Mollenkopf H-J, et al. Platelets direct monocyte differentiation into epithelioid-like multinucleated giant foam cells with suppressive capacity upon mycobacterial stimulation. J Infect Dis 2014; 210: 1700–10.
N	Fiore-Gartland A, Carpp LN, Naidoo K, et al. Considerations for biomarker-targeted intervention strategies for tuberculosis disease prevention. Tuberculosis (Edinb) 2018; 109: 61–8.
N	Firszt R, Vickery B. An interferon-inducible neutrophil-driven blood transcriptional signature in human tuberculosis. Pediatrics 2011; 128: S145–6.
N	Fischel-Ghodsian N. Genetic factors in aminoglycoside toxicity. Pharmacogenomics 2005; 6: 27–36.
N	Florio W, Bottai D, Batoni G, et al. Identification, molecular cloning, and evaluation of potential use of isocitrate dehydrogenase II of Mycobacterium bovis BCG in serodiagnosis of tuberculosis. Clin Diagn Lab Immunol 2002; 9: 846–51.
N	Fol M, Globinska A, Staczek P, et al. The lack of L-PG production and the repercussions of it in regards to M. Tuberculosis interactions with mononuclear phagocytes. Acta Microbiol Immunol Hung 2013; 60: 127–44.
N	Foongladda S, Pholwat S, Eampokalap B, Kiratisin P, Sutthent R. Multi-probe real-time PCR identification of common Mycobacterium species in blood culture broth. J Mol Diagn 2009; 11: 42–8.
Y	Francisco NM, Fang Y-M, Ding L, et al. Diagnostic accuracy of a selected signature gene set that discriminates active pulmonary tuberculosis and other pulmonary diseases. J Infect 2017; 75: 499–510.
N	Fu R, Wang C, Shi C, et al. An improved whole-blood gamma interferon assay based on the CFP21-MPT64 fusion protein. Clin Vaccine Immunol 2009; 16: 686–91.
N	Fu Y, Li W, Wu Z, et al. Detection of mycobacterial small RNA in the bacterial culture supernatant and plasma of patients with active tuberculosis. Biochem Biophys Res Commun 2018; 503: 490–4.
N	Fu Y, Wang J, Qiao J, Yi Z. Signature of circular RNAs in peripheral blood mononuclear cells from patients with active tuberculosis. J Cell Mol Med 2019; 23: 1917–25.
N	Fu Y, Yi Z, Wu X, Li J, Xu F. Circulating microRNAs in patients with active pulmonary tuberculosis. J Clin Microbiol 2011; 49: 4246–51.
N	Fujiwara PI, Clevenbergh P, Dlodlo RA. Management of adults living with HIV/AIDS in low-income, high-burden settings, with special reference to persons with tuberculosis. Int J Tuberc Lung Dis 2005; 9: 946–58.
N	Gaikwad UN, Gaikwad NR. Modalities to monitor the treatment response in tuberculosis. Indian J Tuberc 2018; 65: 109–17.
N	Gamboa F, Manterola JM, Lonca J, et al. Detection and identification of mycobacteria by amplification of RNA and DNA in pretreated blood and bone marrow aspirates by a simple lysis method. J Clin Microbiol 1997; 35: 2124–8.
N	Gamboa F, Manterola JM, Lonca J, et al. Rapid detection of Mycobacterium tuberculosis in respiratory specimens, blood and other non-respiratory specimens by amplification of rRNA. Int J Tuberc Lung Dis 1997; 1: 542–55.
N	Garcia-Romero N, Esteban-Rubio S, Rackov G, Carrion-Navarro J, Belda-Iniesta C, Ayuso-Sacido A. Extracellular vesicles compartment in liquid biopsies: Clinical application. Mol Aspects Med 2018; 60: 27–37.
N	Gaynor CD, Clark RA, Koontz FP, Emler S, Hirschel B, Schlesinger LS. Disseminated Mycobacterium genavense infection in two patients with AIDS. Clin Infect Dis 1994; 18: 455–7.
Y	Gebremicael G, Kassa D, Quinten E, et al. Host gene expression kinetics during treatment of tuberculosis in HIV-coinfected individuals is independent of highly active antiretroviral therapy. J Infect Dis 2018; 218: 1833–46.
N	Giacomini E, Iona E, Ferroni L, et al. Infection of human macrophages and dendritic cells with Mycobacterium tuberculosis induces a differential cytokine gene expression that modulates T cell response. J Immunol 2001; 166: 7033–41.
N	Gideon H, Skinner J, Flynn JA, Lin P. Blood transcriptional signatures of early tuberculosis infection and disease in cynomolgus macaque model (MPF6P.658). J Immunol 2015; 194. http://www.jimmunol.org/content/194/1_Supplement/202.16.abstract?sid=038cbfa6-a7a6-4d23-ae39-76d8e4110547.
N	Gideon HP, Skinner JA, Baldwin N, Flynn JL, Lin PL. Early Whole Blood Transcriptional Signatures Are Associated with Severity of Lung Inflammation in Cynomolgus Macaques with Mycobacterium tuberculosis Infection. J Immunol 2016; 197: 4817–28.
N	Giles JT, Johnson C, Bernstein EJ, Darrah E, Andrade F, Danoff SK. A pattern of higher serum levels of IL-10 and MMP-3, along with lower IL-6R, identify RA patients with interstitial lung disease. Arthritis Rheumatol 2017; 69. http://ovidsp.ovid.com/ovidweb.cgi?T=JS&PAGE=reference&D=emed18&NEWS=N&AN=618912418.
Y	Gjoen JE, Jenum S, Sivakumaran D, et al. Novel transcriptional signatures for sputum-independent diagnostics of tuberculosis in children. Sci Rep 2017; 7: 5839.
Y	Gliddon HD, Kaforou M, Alikian M, et al. Identification of reduced host transcriptomic signatures for tuberculosis and digital PCR-based validation and quantification. bioRxiv 2019; : 583674.
N	Goletti D, Lee M-R, Wang J-Y, Walter N, Ottenhoff THM. Update on tuberculosis biomarkers: From correlates of risk, to correlates of active disease and of cure from disease. Respirology 2018; 23: 455–66.
N	Golichenari B, Nosrati R, Farokhi-Fard A, Abnous K, Vaziri F, Behravan J. Nano-biosensing approaches on tuberculosis: Defy of aptamers. Biosens Bioelectron 2018; 117: 319–31.
Y	Gonzalez-Curiel I, Castaneda-Delgado J, Lopez-Lopez N, et al. Differential expression of antimicrobial peptides in active and latent tuberculosis and its relationship with diabetes mellitus. Hum Immunol 2011; 72: 656–62.
N	Gous N, Scott L, Berrie L, Stevens W. Options to Expand HIV Viral Load Testing in South Africa: Evaluation of the GeneXpert HIV-1 Viral Load Assay. PLoS One 2016; 11: e0168244.
N	Graham SM, Rajwans N, Tapia KA, et al. A prospective study of endothelial activation biomarkers, including plasma angiopoietin-1 and angiopoietin-2, in Kenyan women initiating antiretroviral therapy. BMC Infect Dis 2013; 13: 263.
N	Graul AI, Castaner R. Biomarkers for respiratory diseases - Snapshot. Drugs Future 2013; 38: 765–9.
N	Graustein AD, Misch EA, Musvosvi M, et al. Toll-like receptor chaperone HSP90B1 and the immune response to Mycobacteria. PLoS One 2018; 13: e0208940.
N	Greub G, Moran-Gilad J, Rossen J, Egli A. ESCMID postgraduate education course: applications of MALDI-TOF mass spectrometry in clinical microbiology. Microbes Infect 2017; 19: 433–42.
N	Grinsztejn B, De Castro N, Arnold V, et al. Raltegravir for the treatment of patients co-infected with HIV and tuberculosis (ANRS 12 180 Reflate TB): A multicentre, phase 2, non-comparative, open-label, randomised trial. Lancet Infect Dis 2014; 14: 459–67.
N	Guerra-Laso JM, Raposo-Garcia S, Garcia-Garcia S, Diez-Tascon C, Rivero-Lezcano OM. Microarray analysis of Mycobacterium tuberculosis-infected monocytes reveals IL26 as a new candidate gene for tuberculosis susceptibility. Immunology 2015; 144: 291–301.
N	Guirado E, Mbawuike U, Keiser TL, et al. Characterization of host and microbial determinants in individuals with latent tuberculosis infection using a human granuloma model. MBio 2015; 6: e02537-14.
N	Guler R, Mpotje T, Ozturk M, et al. Batf2 differentially regulates tissue immunopathology in Type 1 and Type 2 diseases. Mucosal Immunol 2019; 12: 390–402.
N	Gurtler V, Harford C, Bywater J, Mayall BC. Direct identification of slowly growing Mycobacterium species by analysis of the intergenic 16S-23S rDNA spacer region (ISR) using a GelCompar II database containing sequence based optimization for restriction fragment site polymorphisms (RFLPs) for 12 en. J Microbiol Methods 2006; 64: 185–99.
N	Guyot-Revol V, Innes JA, Hackforth S, Hinks T, Lalvani A. Regulatory T cells are expanded in blood and disease sites in patients with tuberculosis. Am J Respir Crit Care Med 2006; 173: 803–10.
N	Haas CT, Roe JK, Pollara G, Mehta M, Noursadeghi M. Diagnostic ‘omics’ for active tuberculosis. BMC Med 2016; 14: 37.
N	Haining WN. Strength in numbers: Comparing vaccine signatures the modular way. Nat Immunol 2014; 15: 139–41.
N	Haks MC, Goeman JJ, Magis-Escurra C, Ottenhoff THM. Focused human gene expression profiling using dual-color reverse transcriptase multiplex ligation-dependent probe amplification. Vaccine 2015; 33: 5282–8.
N	Haks MC, Joosten SA, Sutherland JS, et al. Characteristics and promises of a dual color MLPA assay for monitoring human gene expression levels: A new tool for biomarker identification. Eur J Immunol 2009; 39: S260.
N	Haldar S, Bose M, Chakrabarti P, et al. Improved laboratory diagnosis of tuberculosis - The Indian experience. Tuberculosis 2011; 91: 414–26.
N	Harapan H, Fitra F, Ichsan I, et al. The roles of microRNAs on tuberculosis infection: meaning or myth? Tuberculosis (Edinb) 2013; 93: 596–605.
N	Harrison GLA, Griffiths M, Turtle L, Mitchell J, Mitchell JE, Klenerman P. Whole genome expression pathway signatures after antigen stimulation: Identifying diagnostic and prognostic disease markers. Immunology 2011; 135: 68.
N	Hasan Z, Salahuddin N, Rao N, et al. Change in serum CXCL10 levels during anti-tuberculosis treatment depends on vitamin D status [Short Communication]. Int J Tuberc Lung Dis 2014; 18: 466–9.
N	Hashemi-Shahraki A, Darban-Sarokhalil D, Heidarieh P, et al. Mycobacterium simiae: A possible emerging pathogen in Iran. Jpn J Infect Dis 2013; 66: 475–9.
N	Hassan S, Dockrell H, Cliff J. Modulation of human immune responses during anti-tuberculosis treatment. Immunology 2010; 131: 77–8.
N	Hassan SS, Akram M, King EC, Dockrell HM, Cliff JM. PD-1, PD-L1 and PD-L2 gene expression on t-cells and natural killer cells declines in conjunction with a reduction in PD-1 protein during the intensive phase of tuberculosis treatment. PLoS One 2015; 10: e0137646.
N	Hassan SS, Cho J-E, Akram M, Fielding KL, Dockrell HM, Cliff JM. Modulation of NKG2D expression in human CD8(+) T cells corresponding with tuberculosis drug cure. PLoS One 2013; 8: e70063.
N	Hatakeyama S, Yamashita T, Sakai T, Kamei K. Case report: Disseminated talaromyces (Penicillium) marneffei and mycobacterium tuberculosis coinfection in a Japanese patient with acquired immunodeficiency syndrome. Am J Trop Med Hyg 2017; 97: 38–41.
N	Hatley OJD, Patel N, Gaohua L, et al. Application of a multi-compartment permeability-limited lung model to predict lung concentrations of moxifloxacin in virtual human subjects. Drug Metab Rev 2016; 48: 51.
N	He J, Ou Q, Liu C, et al. Differential expression of long non-coding RNAs in patients with tuberculosis infection. Tuberculosis (Edinb) 2017; 107: 73–9.
N	Heinle R, Chang C. Diagnostic criteria for sarcoidosis. Autoimmun Rev 2014; 13: 383–7.
N	Henostroza G, Willig AL, Siyambango M, et al. Evaluation of vitamin d levels and prevalent tb among HIV infected in zambia. Am J Trop Med Hyg 2016; 95: 554.
N	Hernandez EC, Suarez CF, Mendez JA, Echeverry SJ, Murillo LA, Patarroyo ME. Identification, cloning, and sequencing of different cytokine genes in four species of owl monkey. Immunogenetics 2002; 54: 645–53.
N	Hernandez GT, Critchfield JM, Rodriguez RA. Interpretation of serologic tests in an HIV-infected patient with kidney disease. Nat Clin Pract Nephrol 2006; 2: 708–12.
N	Heslop R, Bojang AL, Jarju S, et al. Changes in Host Cytokine Patterns of TB Patients with Different Bacterial Loads Detected Using 16S rRNA Analysis. PLoS One 2016; 11: e0168272.
N	Hijikata M, Matsushita I, Hang NTL, et al. Dual-specificity phosphatase 14 gene polymorphism in Vietnamese patients with pulmonary tuberculosis. Eur Respir J 2015; 46. DOI:http://dx.doi.org/10.1183/13993003.congress2015.OA3482.
N	Hijikata M, Matsushita I, Le Hang NT, et al. Influence of the polymorphism of the DUSP14 gene on the expression of immune-related genes and development of pulmonary tuberculosis. Genes Immun 2016; 17: 207–12.
N	Hill CS. Molecular diagnostic testing for infectious diseases using TMA technology. Expert Rev Mol Diagn 2001; 1: 445–55.
N	Hoft DF, Blazevic A, Selimovic A, et al. Safety and Immunogenicity of the Recombinant BCG Vaccine AERAS-422 in Healthy BCG-naive Adults: A Randomized, Active-controlled, First-in-human Phase 1 Trial. EBioMedicine 2016; 7: 278–86.
N	Honeyborne I, Eckold C, Gillespie SH, Lipman M, Pym A, McHugh TD. Dramatic decline in plasma small RNA concentration in HIV-infected and uninfected individuals receiving anti-tuberculosis therapy: A putative biomarker of treatment response. Thorax 2013; 68: A32–3.
N	Honeyborne I, Lipman MC, Eckold C, et al. Effective anti-tuberculosis therapy correlates with plasma small RNA. Eur Respir J 2015; 45: 1741–4.
N	Hong G, Chen B, Li H, et al. Similar source of differential blood mRNAs in lung cancer and pulmonary inflammatory diseases: Calls for improved strategy for identifying cancer-specific biomarkers. PLoS One 2014; 9: e108104.
N	Hong JY, Hong Y, Lee MG. Vitamin D, serum IL-15 and serum IP-10 are potential biomarkers to differentiate active tb and latent TB. Respirology 2018; 23: 322.
Y	Huang H-H, Liu X-Y, Liang Y, Chai H, Xia L-Y. Identification of 13 blood-based gene expression signatures to accurately distinguish tuberculosis from other pulmonary diseases and healthy controls. Biomed Mater Eng 2015; 26 Suppl 1: S1837-43.
N	Huang SF, Yang YY, Chou KT, Fung CP, Wang FD, Su WJ. Systemic proinflammation after Mycobacterium tuberculosis infection was correlated to the gut microbiome in HIV-uninfected humans. Eur J Clin Invest 2019; : e13068.
N	Huang YW, Yang SF, Tsao SM, Huang WC. Assessment of the treatmetnt efficacy of tuberculosis patients with biomarkers (SICAM-1, IP-10 and quantiferon gold-in-tube). Respirology 2017; 22: 216.
N	Huang Z, Gao C, Chi X, et al. IL-37 Expression is Upregulated in Patients with Tuberculosis and Induces Macrophages Towards an M2-like Phenotype. Scand J Immunol 2015; 82: 370–9.
N	Huang Z-K, Yao F-Y, Xu J-Q, et al. Microarray Expression Profile of Circular RNAs in Peripheral Blood Mononuclear Cells from Active Tuberculosis Patients. Cell Physiol Biochem 2018; 45: 1230–40.
N	Igari H, Ishikawa S, Tsuyuzaki M, Suzuki K, Akutsu N, Saigo K. Lymphocyte subset affects the latent tuberculosis infection diagnosis by quantiferon tb gold plus in renal transplantation. Am J Respir Crit Care Med 2018; 197. http://www.atsjournals.org/doi/abs/10.1164/ajrccm-conference.2018.197.1_MeetingAbstracts.A5548.
N	Iriso R, Mudido PM, Karamagi C, Whalen C. The diagnosis of childhood tuberculosis in an HIV-endemic setting and the use of induced sputum. Int J Tuberc Lung Dis 2005; 9: 716–26.
N	Jacobsen M, Repsilber D, Gutschmidt A, et al. Candidate biomarkers for discrimination between infection and disease caused by Mycobacterium tuberculosis. J Mol Med (Berl) 2007; 85: 613–21.
N	Jacobsen M, Repsilber D, Kleinsteuber K, et al. Differential expression of suppressor of cytokine signaling (SOCS) molecules in T cells between tuberculosis patients and healthy latently M. Tuberculosis infected contacts. Eur J Immunol 2009; 39: S408.
N	Jagannath C, Actor JK, Hunter Jr. RL. Induction of nitric oxide in human monocytes and monocyte cell lines by Mycobacterium tuberculosis. Nitric oxide Biol Chem 1998; 2: 174–86.
N	Jain S, Doshi AS, Iyer AK, Amiji MM. Multifunctional nanoparticles for targeting cancer and inflammatory diseases. J Drug Target 2013; 21: 888–903.
N	Javed S, Marsay L, Wareham A, et al. Temporal Expression of Peripheral Blood Leukocyte Biomarkers in a Macaca fascicularis Infection Model of Tuberculosis; Comparison with Human Datasets and Analysis with Parametric/Non-parametric Tools for Improved Diagnostic Biomarker Identification. PLoS One 2016; 11: e0154320.
N	Jenum S, Bakken R, Dhanasekaran S, et al. BLR1 and FCGR1A transcripts in peripheral blood associate with the extent of intrathoracic tuberculosis in children and predict treatment outcome. Sci Rep 2016; 6: 38841.
Y	Jenum S, Dhanasekaran S, Lodha R, et al. Approaching a diagnostic point-of-care test for pediatric tuberculosis through evaluation of immune biomarkers across the clinical disease spectrum. Sci Rep 2016; 6: 18520.
N	Jeon JW, Yoon HJ, Kim JS, et al. A case on streptococcal pneumonia associated with leptomeningitis, osteomyelitis and epidural abscess in a patient with AIDS. Tuberc Respir Dis (Seoul) 2014; 76: 80–3.
N	Jiang XH, Zhong RQ, Yu SQ, Hu Y, Li WW, Kong XT. Construction and expression of a humanized M2 autoantigen trimer and its application in the diagnosis of primary biliary cirrhosis. World J Gastroenterol 2003; 9: 1352–5.
N	John SH, Kenneth J, Gandhe AS. Host biomarkers of clinical relevance in tuberculosis: review of gene and protein expression studies. Biomarkers 2012; 17: 1–8.
N	Johnson MD, Decker CF. Tuberculosis and HIV Infection. Disease-a-Month 2006; 52: 420–7.
N	Joosten SA, Fletcher HA, Ottenhoff THM. A Helicopter Perspective on TB Biomarkers: Pathway and Process Based Analysis of Gene Expression Data Provides New Insight into TB Pathogenesis. PLoS One 2013; 8: e73230.
N	Joosten SA, Van Meijgaarden KE, Savage NDL, et al. Identification of a human CD8+ regulatory T cell subset that mediates suppression through the chemokine CC chemokine ligand 4. Proc Natl Acad Sci U S A 2007; 104: 8029–34.
N	Jordana-Lluch E, Gimenez M, Quesada MD, Ausina V, Martro E. Improving the diagnosis of bloodstream infections: PCR coupled with mass spectrometry. Biomed Res Int 2014; 2014: 501214.
N	Jumare J, Sunshine S, Ahmed H, et al. Peripheral blood lymphocyte HIV DNA levels correlate with HIV associated neurocognitive disorders in Nigeria. J Neurovirol 2017; 23: 474–82.
Y	Kaforou M, Wright VJ, Oni T, et al. Detection of tuberculosis in HIV-infected and -uninfected African adults using whole blood RNA expression signatures: a case-control study. PLoS Med 2013; 10: e1001538.
N	Kalani K, Chaturvedi V, Alam S, Khan F, Srivastava SK. Anti-tubercular agents from Glycyrrhiza glabra. Curr Top Med Chem 2015; 15: 1043–9.
N	Kalou M, Sassan-Morokro M, Abouya L, et al. Changes in HIV RNA viral load, CD4+ T-cell counts, and levels of immune activation markers associated with anti-tuberculosis therapy and cotrimoxazole prophylaxis among HIV-infected tuberculosis patients in Abidjan, Cote d’Ivoire. J Med Virol 2005; 75: 202–8.
N	Kalyan M. Role of HIV in resuscitation of latent mycobacterium tuberculosis. Am J Respir Crit Care Med 2014; 189. http://www.atsjournals.org/doi/pdf/10.1164/ajrccm-conference.2014.189.1_MeetingAbstracts.A1019.
N	Kang Y-J, Jo J-O, Ock MS, et al. Over-expression of thymosin beta4 in granulomatous lung tissue with active pulmonary tuberculosis. Tuberculosis (Edinb) 2014; 94: 323–31.
N	Kaplan M, Renbaum P, Hammerman C, Vreman HJ, Wong RJ, Stevenson DK. Heme oxygenase-1 promoter polymorphisms and neonatal jaundice. Neonatology 2014; 106: 323–9.
N	Kasprowicz VO, Mitchell JE, Chetty S, et al. A molecular assay for sensitive detection of pathogen-specific T-cells. PLoS One 2011; 6: e20606.
N	Kassa D, Gebremichael G, Alemayehu Y, Wolday D, Messele T, van Baarle D. Virologic and immunologic outcome of HAART in Human Immunodeficiency Virus (HIV)-1 infected patients with and without tuberculosis (TB) and latent TB infection (LTBI) in Addis Ababa, Ethiopia. AIDS Res Ther 2013; 10: 18.
Y	Kassa D, Ran L, Jager W de, et al. Discriminative expression of whole blood genes in HIV patients with latent and active TB in Ethiopia. Tuberculosis (Edinb) 2016; 100: 25–31.
N	Kato K, Azukizawa H, Hanafusa T, Nakagawa Y, Katayama I. Evaluation of in-vitro diagnostic methods for identifying the culprit drugs in drug hypersensitivity. J Dermatol Sci 2017; 86: e67.
N	Katragkou A, Antachopoulos C, Hatziagorou E, Sdougka M, Roilides E, Tsanakas J. Drug-resistant tuberculosis in two children in Greece: Report of the first extensively drug-resistant case. Eur J Pediatr 2013; 172: 563–7.
N	Kaufmann SHE, Parida SK. Tuberculosis in Africa: Learning from Pathogenesis for Biomarker Identification. Cell Host Microbe 2008; 4: 219–28.
N	Kerns PW, Ackhart DF, Basaraba RJ, Leid JG, Shirtliff ME. Mycobacterium tuberculosis pellicles express unique proteins recognized by the host humoral response. Pathog Dis 2014; 70: 347–58.
N	Khan MGM, Bhaskar KRH, Salam MA, Akther T, Pluschke G, Mondal D. Diagnostic accuracy of loop-mediated isothermal amplification (LAMP) for detection of Leishmania DNA in buffy coat from visceral leishmaniasis patients. Parasites and Vectors 2012; 5: 280.
N	Kik S V, Cobelens F, Moore D. Predicting tuberculosis risk. Lancet 2016; 388: 2233.
N	Kim H, Kim S, Cho J, et al. Cytokine and IFN-gamma-induced chemokine mRNA real-time PCR taqman probe assay after mycobacterium tuberculosis specific antigen stimulation in whole blood from infected individuals. Clin Chem 2014; 60: S97.
N	Kim H, Kim S, Cho J, et al. Quantitation of IFN-gamma and IFN-gamma induced chemokine mRNA expression levels in active pulmonary tuberculosis patients for effective monitoring of anti-TB therapy. Clin Chem 2014; 60: S144.
N	Kim J, Jackson P. A unilateral pleural effusion in a pregnant woman from Ethiopia. Am J Respir Crit Care Med 2018; 197. http://www.atsjournals.org/doi/pdf/10.1164/ajrccm-conference.2018.197.1_MeetingAbstracts.A6949.
N	Kim JM, Hwang SH, Song EJ, et al. [Comparative quantification of plasma hnRNP B1 mRNA in non-small cell lung cancer patients by real-time PCR]. Korean J Lab Med 2009; 29: 249–55.
N	Kim KC, Seo CG, Park SH, et al. Diagnostic Utility of MAGE Expression in Exudative Pleural Effusion. Tuberc Respir Dis (Seoul) 2004; 56: 159–68.
N	Kim S, Kang Y, Cho J, et al. Interferon gamma mRNA detection by real-time reverse transcriptase PCR using whole blood of TB patients. Clin Chem 2012; 58: A225.
N	Kim S, Kim Y, Cho J, et al. Development of reverse transcriptase polymerase chain reaction based interferon gamma release assay to detect mycobacterium tuberculosis infection. Clin Chem 2011; 57: A170.
N	Kim S, Kim YK, Cho JE, et al. Interferon gamma mRNA quantitative real-time polymerase chain reaction for the diagnosis of latent tuberculosis: A novel interferon gamma release assay. Diagn Microbiol Infect Dis 2013; 75: 68–72.
N	Kim S, Lee H, Kim H, et al. Diagnostic performance of a cytokine and IFN-gamma-induced chemokine mRNA assay after Mycobacterium tuberculosis-specific antigen stimulation in whole blood from infected individuals. J Mol Diagn 2015; 17: 90–9.
N	Kim SY, Jeon TY, Choi CI, et al. Validation of circulating miRNA biomarkers for predicting lymph node metastasis in gastric cancer. J Mol Diagnostics 2013; 15: 661–9.
N	Kizza HM, Rodriguez B, Quinones-Mateu M, et al. Persistent replication of human immunodeficiency virus type 1 despite treatment of pulmonary tuberculosis in dually infected subjects. Clin Diagn Lab Immunol 2005; 12: 1298–304.
N	Kleinsteuber K, Heesch K, Schattling S, et al. Decreased Expression of miR-21, miR-26a, miR-29a, and miR-142-3p in CD4+ T Cells and Peripheral Blood from Tuberculosis Patients. PLoS One 2013; 8: e61609.
N	Ko ER, Yang WE, McClain MT, Woods CW, Ginsburg GS, Tsalik EL. What was old is new again: Using the host response to diagnose infectious disease. Expert Rev Mol Diagn 2015; 15: 1143–58.
N	Ko Y, Lee HY, Lee YS, et al. Multidrug-resistant tuberculosis presenting as miliary tuberculosis without immune suppression: A case diagnosed rapidly with the genotypic line probe assay method. Tuberc Respir Dis (Seoul) 2014; 76: 245–8.
N	Koh GCKW, Schreiber MF, Bautista R, et al. Host responses to melioidosis and tuberculosis are both dominated by interferon-mediated signaling. PLoS One 2013; 8: e54961.
N	Koizumi Y, Sakagami T, Minamiguchi H, et al. Chylous ascites, anti-interferon-gamma autoantibody, and angioimmunoblastic T-cell lymphoma: a rare but intriguing connection over Mycobacterium avium. Med Microbiol Immunol 2019; 208: 33–7.
N	Konecny M, Markus J, Waczulikova I, et al. The value of SHOX2 methylation test in peripheral blood samples used for the differential diagnosis of lung cancer and other lung disorders. Neoplasma 2016; 63: 246–53.
N	Kong B, Liu GB, Zhang JA, et al. Elevated serum IL-35 and increased expression of IL-35-p35 or -EBI3 in CD4+CD25+ T cells in patients with active tuberculosis. Am J Transl Res 2016; 8: 623–33.
N	Kong XF, Martinez-Barricarte R, Kennedy J, et al. Disruption of an antimycobacterial circuit between dendritic and helper T cells in human SPPL2a deficiency. Nat Immunol 2018; 19: 973–85.
N	Kononova TE, Urazova OI, Novitskii V V, Churina EG, Zakharova PA. [Expression of mRNA transcription factors RORC2 and FoxP3 in lymphocytes in patients with pulmonary tuberculosis]. Tsitologiia 2015; 57: 56–61.
N	Kostov M, Lang Z, Harris S, et al. MVA85A: Characterising the innate immune responses after vaccination and the effect of TLR1 levels on the acquired antigenspecific immune response. Immunology 2011; 135: 113.
Y	Koth L, Solberg OD, Nguyen C, Woodruff P. Whole blood transcriptome analysis discriminates sarcoidosis from active and latent TB. Am J Respir Crit Care Med 2011; 183. http://ajrccm.atsjournals.org/cgi/reprint/183/1_MeetingAbstracts/A6002?sid=e6125eb2-42b5-4fea-b938-4b761cddcebd.
N	Koth LL, Solberg OD, Peng JC, Bhakta NR, Nguyen CP, Woodruff PG. Sarcoidosis blood transcriptome reflects lung inflammation and overlaps with tuberculosis. Am J Respir Crit Care Med 2011; 184: 1153–63.
N	Kox LF, van Leeuwen J, Knijper S, Jansen HM, Kolk AH. PCR assay based on DNA coding for 16S rRNA for detection and identification of mycobacteria in clinical samples. J Clin Microbiol 1995; 33: 3225–33.
N	Kristensen IA, Veirum JE, Moller BK, Christiansen M. Novel STAT1 alleles in a patient with impaired resistance to mycobacteria. J Clin Immunol 2011; 31: 265–71.
N	Kuai SG, Ou QF, You DH, et al. Functional polymorphisms in the gene encoding macrophage migration inhibitory factor (MIF) are associated with active pulmonary tuberculosis. Infect Dis (Auckl) 2016; 48: 222–8.
N	Kuhtreiber W, Plager S, Kim T, Zheng H, Faustman DL. Permanent epigenetic changes in Treg signature genes of type 1 diabetic subjects after in vivo BCG vaccinations. Diabetes 2017; 66: A483.
N	Kumar A, Saini V, Kumar A, Kaur J, Kaur J. Modulation of Trehalose Dimycolate and Immune System by Rv0774c Protein Enhanced the Intracellular Survival of Mycobacterium smegmatis in Human Macrophages Cell Line. Front Cell Infect Microbiol 2017; 7: 289.
N	Kumar M, Khan FG, Sharma S, et al. Identification of Mycobacterium tuberculosis genes preferentially expressed during human infection. Microb Pathog 2011; 50: 31–8.
N	Kumar S, Ali A, Guleria R. Identification of differentially expressed circulating miRNAs in the serum of NSCLC patients using next generation sequencing. J Thorac Oncol 2017; 12: S789–90.
N	Kumar S, Ali MA, Anand P, et al. Microfluidic-integrated biosensors: Prospects for point-of-care diagnostics. Biotechnol J 2013; 8: 1267–79.
N	Kuo SF, Lee CH. An oil refinery worker at Kaohsiung, with Pseudoxanthomonas kaohsiungensis bloodstream infection presenting as chronic pericarditis and masquerading as tuberculosis pericarditis. J Microbiol Immunol Infect 2018; 51: 575–7.
Y	La Distia Nora R, Sitompul R, Bakker M, et al. Type 1 interferon-inducible gene expression in QuantiFERON Gold TB-positive uveitis: A tool to stratify a high versus low risk of active tuberculosis? PLoS One 2018; 13: e0206073.
N	Labib S, El-Maraghi N, Younes S, Metwally L, Dessouki O, Nemr N. Study of some T regulatory cell subsets in patients with multi-drug resistant pulmonary tuberculosis. Egypt J Chest Dis Tuberc 2013; 62: 621–7.
N	Lai RPJ, Meintjes G, Wilkinson KA, et al. HIV-tuberculosis-associated immune reconstitution inflammatory syndrome is characterized by Toll-like receptor and inflammasome signalling. Nat Commun 2015; 6: 8451.
N	Lalvani A, Connell DW. Tuberculosis immunodiagnosis: Delving below the surface. Thorax 2013; 68: 204–6.
Y	Langelier C. A high five for TB screening. Sci Transl Med 2018; 10: aaw0519.
N	Laskar DB, Rose M, Gupta R, Tanowitz HB, Haseeb MA. Case report: Monoclonal gammopathy of undetermined significance is associated with Loa loa infection. Am J Trop Med Hyg 2018; 99: 1206–10.
N	Latorre I, Fernandez-Sanmartin MA, Muriel-Moreno B, et al. Study of CD27 and CCR4 Markers on Specific CD4+ T-Cells as Immune Tools for Active and Latent Tuberculosis Management. Front Immunol 2018; 9: 3094.
N	Lau ATY, Chiu JF. Biomarkers of lung-related diseases: Current knowledge by proteomic approaches. J Cell Physiol 2009; 221: 535–43.
N	Lauria M. Rank-based miRNA signatures for blood-based diagnosis of tuberculosis. Conf Proc . Annu Int Conf IEEE Eng Med Biol Soc IEEE Eng Med Biol Soc Annu Conf 2015; 2015: 4462–5.
Y	Laux da Costa L, Delcroix M, Dalla Costa ER, et al. A real-time PCR signature to discriminate between tuberculosis and other pulmonary diseases. Tuberculosis (Edinb) 2015; 95: 421–5.
N	Lee HJ, Cho KB, So IT, et al. EE-0264 (PE-0019) Elevated serum CA 19-9 in health checkup populations and role of abdominal ultrasonography. J Gastroenterol Hepatol 2018; 33: 230.
N	Lee S-W, Wu LS-H, Huang G-M, Huang K-Y, Lee T-Y, Weng JT-Y. Gene expression profiling identifies candidate biomarkers for active and latent tuberculosis. BMC Bioinformatics 2016; 17 Suppl 1: 3.
N	Leisching G, Wiid I, Baker B. OAS1, 2, and 3: Significance during Active Tuberculosis? J Infect Dis 2018; 217: 1517–21.
N	Lemoine M, Ingiliz P. Liver injury in HIV monoinfected patients: Should we turn a blind eye to it? Clin Res Hepatol Gastroenterol 2012; 36: 441–7.
N	Lenarczyk A, Helsloot J, Farmer K, Peters L, Sturgess A, Kirkham B. Antigen-induced IL-17 response in the peripheral blood mononuclear cells (PBMC) of healthy controls. Clin Exp Immunol 2000; 122: 41–8.
N	Leong S, Rodrigues RR, Ellner JJ, et al. Multifunctional cytokine and T cell memory phenotype profiles differ in active versus cured tuberculosis. J Immunol 2017; 198. http://www.jimmunol.org/content/198/1_Supplement/125.15.
N	Leong S, Zhao Y, Joseph NM, et al. Existing blood transcriptional classifiers accurately discriminate active tuberculosis from latent infection in individuals from south India. Tuberculosis (Edinb) 2018; 109: 41–51.
N	Lesho E, Forestiero FJ, Hirata MH, et al. Transcriptional responses of host peripheral blood cells to tuberculosis infection. Tuberculosis (Edinb) 2011; 91: 390–9.
N	Levin M, Kaforou M. Predicting active tuberculosis progression by RNA analysis. Lancet 2016; 387: 2268–70.
N	Li B, Sheng LL, Chen C, et al. Comparison of IFN-gamma production of peripheral blood gammadelta T cells between latent tuberculosis infections and patients with active pulmonary tuberculosis. Eur J Immunol 2016; 46: 149.
N	Li L, Qiao D, Fu X, Lao S, Zhang X, Wu C. Identification of M.tuberculosis-specific th1 cells expressing CD69 generated in vivo in pleural fluid cells from patients with tuberculous pleurisy. PLoS One 2011; 6: e23700.
Y	Li Q, Yu L, Xin T, et al. Increased IL-9 mRNA expression as a biomarker to diagnose childhood tuberculosis in a high burden settings. J Infect 2015; 71: 273–6.
N	Li Z, Yang B, Zhang Y, et al. Mycobacterium Tuberculosis-Specific Memory NKT Cells in Patients with Tuberculous Pleurisy. J Clin Immunol 2014; 34: 979–90.
N	Lichtfuss GF, Hoy J, Rajasuriar R, Kramski M, Crowe SM, Lewin SR. Biomarkers of immune dysfunction following combination antiretroviral therapy for HIV infection. Biomark Med 2011; 5: 171–86.
N	Lieske N V, Tonby K, Kvale D, Dyrhol-Riise AM, Tasken K. Targeting tuberculosis and HIV infection-specific regulatory T cells with MEK/ERK signaling pathway inhibitors. PLoS One 2015; 10: e0141903.
N	Lieske N, Tonby K, Kvale D, Dyrhol-Riise A, Tasken K. Targeting regulatory T cells in chronic inflammatory disease. (MPF2P.749). J Immunol 2015; 194. http://www.jimmunol.org/content/194/1_Supplement/63.8.abstract?sid=e3d20ba3-0738-4a1f-aac8-b592a4137800.
N	Lim HJ, Park JS, Cho YJ, et al. CD4+FoxP3+ T regulatory cells in drug-susceptible and multidrug-resistant tuberculosis. Tuberculosis 2013; 93: 523–8.
N	Lin Y, Duan Z, Xu F, Zhang J, Shulgina M V, Li F. Construction and analysis of the transcription factor-microRNA co-regulatory network response to Mycobacterium tuberculosis: A view from the blood. Am J Transl Res 2017; 9: 1962–76.
N	Liu CJ, Kao JH, Lai MY, et al. Minimal role of GB virus-C/hepatitis G virus in fulminant and subfulminant hepatitis in Taiwan. J Gastroenterol Hepatol 1999; 14: 352–7.
N	Liu H, Liu Z, Chen J, et al. Induction of CCL8/MCP-2 by mycobacteria through the activation of TLR2/PI3K/Akt signaling pathway. PLoS One 2013; 8: e56815.
N	Liu J, Zhu Y, Pei Q, Di J, Zhang S. Serum concentrations of A disintegrin and metalloproteinase 9 (ADAM9) mRNA as a promising novel marker for the detection of pulmonary sarcoidosis. J Int Med Res 2013; 41: 1236–41.
N	Liu K, Zhang Y, Hu S, et al. Increased levels of BAFF and APRIL related to human active pulmonary tuberculosis. PLoS One 2012; 7: e38429.
N	Liu Q, Gao Y, Zhang B, et al. Cytokine profiles in cerebrospinal fluid of patients with meningitis at a tertiary general hospital in China. J Microbiol Immunol Infect 2018. DOI:http://dx.doi.org/10.1016/j.jmii.2018.08.019.
N	Liu Q, Pan L, Han F, et al. Proteomic profiling for plasma biomarkers of tuberculosis progression. Mol Med Rep 2018; 18: 1551–9.
N	Liu X, Zhang H, Su L, et al. Low expression of dendritic cell-specific intercellular adhesion molecule-grabbing nonintegrin-related protein in lung cancer and significant correlations with brain metastasis and natural killer cells. Mol Cell Biochem 2015; 407: 151–60.
N	Liu Y, Han J-X, Huang H-Y, Zhu B. Development and evaluation of 16S rDNA microarray for detecting bacterial pathogens in cerebrospinal fluid. Exp Biol Med (Maywood) 2005; 230: 587–91.
N	Liu Y, Kwa T, Revzin A. Simultaneous detection of cell-secreted TNF-alpha and IFN-gamma using micropatterned aptamer-modified electrodes. Biomaterials 2012; 33: 7347–55.
N	Llibre A, Duffy D. Immune response biomarkers in human and veterinary research. Comp Immunol Microbiol Infect Dis 2018; 59: 57–62.
N	Louis FJ, Buteau J, Boncy J, et al. Building and rebuilding: The national public health laboratory systems and services before and after the earthquake and cholera epidemic, Haiti, 2009-2015. Am J Trop Med Hyg 2017; 97: 21–7.
N	Lu C, Wu J, Wang H, et al. Novel biomarkers distinguishing active tuberculosis from latent infection identified by gene expression profile of peripheral blood mononuclear cells. PLoS One 2011; 6: e24290.
N	Lu H, Li B. [Exploration of ganglioside GM1 as an activation marker on T cells]. Xi Bao Yu Fen Zi Mian Yi Xue Za Zhi 2005; 21: 516–8.
N	Lu Y-B, Xiao D-Q, Liang K-D, et al. Profiling dendritic cell subsets in the patients with active pulmonary tuberculosis. Mol Immunol 2017; 91: 86–96.
N	Lubbers R, Sutherland JS, Goletti D, et al. Complement component C1q as serum biomarker to detect active tuberculosis. Front Immunol 2018; 9: 2427.
N	Lugo-Villarino G, Troegeler A, Balboa L, et al. The C-type lectin receptor DC-SIGN has an anti-inflammatory role in Human M(IL-4) macrophages in response to Mycobacterium tuberculosis. Front Immunol 2018; 9: 1123.
N	Lundtoft C, Afum-Adjei Awuah A, Rimpler J, et al. Aberrant plasma IL-7 and soluble IL-7 receptor levels indicate impaired T-cell response to IL-7 in human tuberculosis. PLoS Pathog 2017; 13: e1006425.
N	Luo RF, Banaei N. Molecular approaches and biomarkers for detection of Mycobacterium tuberculosis. Clin Lab Med 2013; 33: 553–66.
N	Luong KVQ, Nguyen LTH. Impact of vitamin D in the treatment of tuberculosis. Am J Med Sci 2011; 341: 493–8.
N	Lv L, Li C, Zhang X, et al. RNA profiling analysis of the serum exosomes derived from patients with active and latent Mycobacterium tuberculosis infection. Front Microbiol 2017; 8: 1051.
N	Lydon EC, Ko ER, Tsalik EL. The host response as a tool for infectious disease diagnosis and management. Expert Rev Mol Diagn 2018; 18: 723–38.
Y	Maertzdorf J, McEwen G, Weiner 3rd J, et al. Concise gene signature for point-of-care classification of tuberculosis. EMBO Mol Med 2016; 8: 86–95.
Y	Maertzdorf J, Ota M, Repsilber D, et al. Functional correlations of pathogenesis-driven gene expression signatures in tuberculosis. PLoS One 2011; 6: e26938.
Y	Maertzdorf J, Repsilber D, Parida SK, et al. Human gene expression profiles of susceptibility and resistance in tuberculosis. Genes Immun 2011; 12: 15–22.
N	Maertzdorf J, Weiner 3rd J, Mollenkopf H-J, et al. Common patterns and disease-related signatures in tuberculosis and sarcoidosis. Proc Natl Acad Sci U S A 2012; 109: 7853–8.
N	Mahajan S, Dkhar HK, Chandra V, et al. Mycobacterium tuberculosis modulates macrophage lipid-sensing nuclear receptors PPARg and TR4 for survival. J Immunol 2012; 188: 5593–603.
N	Mahan CS, Thomas JJ, Boom WH, Rojas RE. CD4+ CD25high Foxp3+ regulatory T cells downregulate human Vdelta2+ T-lymphocyte function triggered by anti-CD3 or phosphoantigen. Immunology 2009; 127: 398–407.
N	Maitra A, Danquah CA, Scotti F, Howard TK, Kamil TK, Bhakta S. Tackling tuberculosis: Insights from an international TB Summit in London. Virulence 2015; 6: 661–72.
N	Manalo A. High sensitivity c-reactive protein (HSCRP) as a biomarker of treatment response after the intensive phase among pediatric patients with tuberculosis. Respirology 2016; 21: 100.
N	Marquez L, Starke JR. Diagnosis and management of TB in children: An update. Expert Rev Anti Infect Ther 2011; 9: 1157–68.
N	Marquis JF, Gros P. Genetic analysis of resistance to infections in mice: A/J meets C57BL/6J. Immunol Phenotype First How Mutat Have Establ New Princ Pathways Immunol 2008; 321: 27–57.
N	Martin-Blondel G, Delobel P, Blancher A, et al. Pathogenesis of the immune reconstitution inflammatory syndrome affecting the central nervous system in patients infected with HIV. Brain 2011; 134: 928–46.
N	Martineau AR, Wilkinson KA, Newton SM, et al. IFN-gamma- and TNF-independent vitamin D-inducible human suppression of mycobacteria: The role of cathelicidin LL-37. J Immunol 2007; 178: 7190–8.
N	Maruthai K, Subramanian M. Methylation status of alu repetitive elements in children with tuberculosis disease. Int J Mycobacteriology 2018; 7: 242–6.
N	Maskew M, MacPhail A, Whitby D, Egger M, Wallis CL, Fox MP. Prevalence and predictors of kaposi sarcoma herpes virus seropositivity: A cross-sectional analysis of HIV-infected adults initiating ART in Johannesburg, South Africa. Infect Agent Cancer 2011; 6: 22.
N	Masood KI, Irfan M, Masood Q, et al. Increased Mycobacterium tuberculosis antigen-induced gene expression of interferon-gamma, tumor necrosis factor alpha and interleukin-6 in patients with diabetes. Int J Mycobacteriology 2016; 5: S246.
N	Matarese G, La Rocca C, Moon H-S, et al. Selective capacity of metreleptin administration to reconstitute CD4+ T-cell number in females with acquired hypoleptinemia. Proc Natl Acad Sci U S A 2013; 110: E818-27.
N	Matsumiya M, Harris SA, Satti I, et al. Inflammatory and myeloid-associated gene expression before and one day after infant vaccination with MVA85A correlates with induction of a T cell response. BMC Infect Dis 2014; 14: 314.
N	Mayall B, Gurtler V, Irving L, Marzec A, Leslie D. Identification of Mycobacterium shimoidei by molecular techniques: Case report and summary of the literature. Int J Tuberc Lung Dis 1999; 3: 169–73.
N	Mayosi BM, Van Veen K, Syed F, et al. Immunological correlates of tuberculous effusive constrictive pericarditis. J Am Coll Cardiol 2009; 53: A172.
N	Meade KG, Gormley E, Doyle MB, et al. Innate gene repression associated with Mycobacterium bovis infection in cattle: toward a gene signature of disease. BMC Genomics 2007; 8: 400.
N	Mehta M, Deeksha, Sharma N, et al. Interactions with the macrophages: An emerging targeted approach using novel drug delivery systems in respiratory diseases. Chem Biol Interact 2019; 304: 10–9.
N	Meintjes G. Manifestations and management of IRIS. Int J Infect Dis 2016; 45: 53–4.
N	Mejias A, Ramilo O. Transcriptional profiling in infectious diseases: Ready for prime time? J Infect 2013; 68: S94–9.
N	Mejias A, Suarez NM, Ramilo O. Detecting specific infections in children through host responses: a paradigm shift. Curr Opin Infect Dis 2014; 27: 228–35.
N	Meng HP, Wang L, Peng DW, Yang XP, Shang CZ, Yang SW. The differential expressed proteins in cerebrospinal fluid and the leukocyte in serum and interleukin-1 in cerebrospinal fluid for evaluating the neurological outcome in traumatic brain injury (TBI). Basic Clin Pharmacol Toxicol 2018; 123: 8.
N	Merien F, Amouriaux P, Perolat P, Baranton G, Saint Girons I. Polymerase chain reaction for detection of Leptospira spp. in clinical samples. J Clin Microbiol 1992; 30: 2219–24.
N	Miao J, Niu J, Wang K, et al. Heat shock factor 2 levels are associated with the severity of ulcerative colitis. PLoS One 2014; 9: e88822.
N	Miller ES, Sandler R. Now you see me, now you don’t. J Gen Intern Med 2017; 32: S552.
N	Miller M, Vasquez J, Weiner M, et al. Evaluation of African blood expression signatures for tuberculosis in us patients. Am J Respir Crit Care Med 2015; 191. http://www.atsjournals.org/doi/pdf/10.1164/ajrccm-conference.2015.191.1_MeetingAbstracts.A5430.
N	Miotto P, Mwangoka G, Valente IC, et al. miRNA signatures in sera of patients with active pulmonary tuberculosis. PLoS One 2013; 8: e80149.
N	Mistry R, Cliff JM, Clayton CL, et al. Gene-expression patterns in whole blood identify subjects at risk for recurrent tuberculosis. J Infect Dis 2007; 195: 357–65.
N	Mizuno K, Matsuyama W, Mitsuyama H, et al. Clinical investigation: Increased serum stromal derived factor 1 alpha levels in pulmonary tuberculosis. Clin Exp Immunol 2005; 139: 490–7.
N	Mohagheghpour N, Waleh N, Garger SJ, Dousman L, Grill LK, Tuse D. Synthetic melanin suppresses production of proinflammatory cytokines. Cell Immunol 2000; 199: 25–36.
N	Montoya D, Inkeles MS, Liu PT, et al. IL-32 is a molecular marker of a host defense network in human tuberculosis. Sci Transl Med 2014; 6: 250ra114.
N	Moreira EO, Piccinato CA, Pazzini VB, Sogayar MC, Goldberg AC. Cirrhosis model that tracks umbilical cord mesenchymal cell transplantation using liver serum parameters: A pilot study. J Gastroenterol Hepatol Res 2016; 5: 1989–96.
N	Mori N, Kawata H, Hama T, et al. An outbreak of methicillin-resistant Staphylococcus aureus (MRSA) in a tuberculosis ward. Jpn J Infect Dis 2001; 54: 157–9.
N	Mortaz E, Alipoor SD, Tabarsi P, Adcock IM, Garssen J, Velayati AA. The analysis of exosomal micro-RNAs in peripheral blood mononuclear cell-derived macrophages after infection with bacillus Calmette-Guerin by RNA sequencing. Int J Mycobacteriology 2016; 5: S184–5.
N	Muller B, Prat C. Markers of acute inflammation in assessing and managing lower respiratory tract infections: Focus on procalcitonin. Clin Microbiol Infect 2006; 12: 8–16.
N	Muller BLA, Ramalho DM de P, Santos PFG dos, Mesquita EDD, Kritski AL, Oliveira MM. Inflammatory and immunogenetic markers in correlation with pulmonary tuberculosis. J Bras Pneumol 2013; 39: 719–27.
N	Mustafa AS, Amoudy HA, Wiker HG, et al. Comparison of antigen-specific T-cell responses of tuberculosis patients using complex or single antigens of Mycobacterium tuberculosis. Scand J Immunol 1998; 48: 535–43.
N	Nagdev KJ, Kashyap RS, Bhullar SS, Purohit HJ, Taori GM, Daginawala HF. Comparison of real-time PCR and conventional PCR assay using IS6110 region of Mycobacterium tuberculosis for efficient diagnosis of tuberculous meningitis and pulmonary tuberculosis. Indian J Biotechnol 2015; 14: 94–100.
N	Nahid P, Saukkonen J, Mac Kenzie WR, et al. Tuberculosis biomarker and surrogate endpoint research roadmap. Am J Respir Crit Care Med 2011; 184: 972–9.
N	Nausch N, Antwi-Berko D, Mubarik Y, et al. Analysis of Mycobacterium ulcerans-specific T-cell cytokines for diagnosis of Buruli ulcer disease and as potential indicator for disease progression. PLoS Negl Trop Dis 2017; 11: e0005415.
N	Ndzi EN, Nkenfou CN, Mekue LM, et al. MicroRNA hsa-miR-29a-3p is a plasma biomarker for the differential diagnosis and monitoring of tuberculosis. Tuberculosis 2019; 114: 69–76.
N	Ndzi EN, Viswanath ANI, Adzemye NG, et al. Upregulated bovine tuberculosis microRNAs Trigger oncogenic pathways: An in silico perception. Int J Mycobacteriology 2019; 8: 70–4.
N	Nemes E, Meermeier EW, Scriba TJ, Walzl G, Malherbe ST, Lewinsohn DM. Diagnostic Challenge of Tuberculosis Heterogeneity. Semin Respir Crit Care Med 2018; 39: 286–96.
N	Niazi A, Gharaei FKN, Moulaei N, Azizi S. Evaluation of serum IgM anti-phosphatidyl choline antibody level in TB patients in Zahedan. Iran J Allergy, Asthma Immunol 2018; 17: 291–2.
N	Niemeyer DM, Jaffe RI, Wiggins LB. Feasibility determination for use of polymerase chain reaction in the U.S. Air Force air-transportable hospital field environment: lessons learned. Mil Med 2000; 165: 816–20.
N	Nuermberger E, Bishai WR, Grosset JH. Latent tuberculosis infection. Semin Respir Crit Care Med 2004; 25: 317–36.
N	Nuermberger E, Grosset J. Pharmacokinetic and pharmacodynamic issues in the treatment of mycobacterial infections. Eur J Clin Microbiol Infect Dis 2004; 23: 243–55.
N	O’Garra A. Regulation of the immune response in tuberculosis: Lessons learned from mouse models and human disease. Cytokine 2011; 56: 58.
N	O’Garra A. Systems approach to identify biomarkers reflective of pathogenesis in tuberculosis: Their potential in diagnosis and prognosis. Immunology 2012; 137: 800.
N	O’Garra A. Systems approach to understand the immune response in tuberculosis: an iterative process between mouse models and human disease. Cold Spring Harb Symp Quant Biol 2013; 78: 173–7.
N	Ofori-Anyinam B, Kanuteh F, Agbla SC, et al. Impact of the Mycobaterium africanum West Africa 2 Lineage on TB Diagnostics in West Africa: Decreased Sensitivity of Rapid Identification Tests in The Gambia. PLoS Negl Trop Dis 2016; 10: e0004801.
N	Ogongo P, Leslie A. Lung tissue resident T cell immune responses to Mycobacterium tuberculosis infection in humans. Eur J Immunol 2016; 46: 105–6.
N	Olafsdottir T, Lindqvist M, Harandi AM. Molecular signatures of vaccine adjuvants. Vaccine 2015; 33: 5302–7.
N	Ostadkarampour M, Eklund A, Moller D, et al. Higher levels of interleukin IL-17 and antigen-specific IL-17 responses in pulmonary sarcoidosis patients with Lofgren’s syndrome. Clin Exp Immunol 2014; 178: 342–52.
N	Ottenhoff THM, Dass RH, Yang N, et al. Genome-wide expression profiling identifies type 1 interferon response pathways in active tuberculosis. PLoS One 2012; 7: e45839.
N	Padmapriyadarsini C, Narendran G, Swaminathan S. Diagnosis & treatment of tuberculosis in HIV co-infected patients. Indian J Med Res 2011; 134: 850–65.
N	Pan D, Pan M, Xu YM. Mir-29a expressions in peripheral blood mononuclear cell and cerebrospinal fluid: Diagnostic value in patients with pediatric tuberculous meningitis. Brain Res Bull 2017; 130: 231–5.
N	Pan L, Wei N, Jia H, et al. Genome-wide transcriptional profiling identifies potential signatures in discriminating active tuberculosis from latent infection. Oncotarget 2017; 8: 112907–16.
N	Pan X, Xing Y, Shi M, Zhou T, Qian B, Chen Y. [Level of soluble programmed death ligand 1 in pleural effusion and peripheral blood of patients with tuberculous pleural effusion and its clinical implications]. Zhonghua Yi Xue Za Zhi 2014; 94: 1543–6.
N	Pandey J, Agarwal D. Biomarkers: A potential prognostic tool for silicosis. Indian J Occup Environ Med 2012; 16: 101–7.
N	Pandey V, Saigal S, Dhurwe R, Sharma JP, Joshi R. A cat has 9 lives: The dilemma of diagnosing non hodgkin’s lymphoma in intensive care unit. J Infect Chemother 2017; 23: 563–6.
N	Pandeya A, Baral N, Chandra L, et al. High sensitivity C-reactive protein and lipid profile in Hypertension. Clin Chem 2018; 64: S40.
N	Paniz-Mondolfi AE, Greninger AL, Ladutko L, et al. Mycobacterium grossiae sp. Nov., a rapidly growing, scotochromogenic species isolated from human clinical respiratory and blood culture specimens. Int J Syst Evol Microbiol 2017; 67: 4345–51.
N	Pantel A, Lee S, Li S, et al. Cellular glutamine pool size change in response to glutaminase inhibition detected by [18F](2S,4R)4-fluoroglutamine PET. J Nucl Med 2017; 58. http://jnm.snmjournals.org/content/58/supplement_1/326.abstract?sid=e9ca5245-6e61-42fb-9689-182e7304c6ac.
N	Pednekar PP, Jadhav KR, Kadam VJ. Aptamer-dendrimer bioconjugate: A nanotool for therapeutics, diagnosis, and imaging. Expert Opin Drug Deliv 2012; 9: 1273–88.
N	Peeling RW, Boeras DI, Marinucci F, Easterbrook P. The future of viral hepatitis testing: innovations in testing technologies and approaches. BMC Infect Dis 2017; 17: 699.
N	Pegram PS. Snapshots-CROI 2011. Infect Dis Clin Pract 2011; 19: 245–6.
Y	Penn-Nicholson A, Mbandi SK, Thompson E, et al. RISK6, a universal 6-gene transcriptomic signature of TB disease risk, diagnosis and treatment response. medRxiv 2019; : 19006197.
Y	Penn-Nicholson A, Scriba TJ, Hatherill M, White RG, Sumner T. A novel blood test for tuberculosis prevention and treatment. South African Med J 2017; 107: 5.
N	Perez-Velez CM, Roya-Pabon CL, Marais BJ. A systematic approach to diagnosing intra-thoracic tuberculosis in children. J Infect 2017; 74: S74–83.
N	Perkel JM. Molecular diagnostics: Personalizing personalized medicine. Science (80- ) 2009; 324: 815–7.
N	Petruccioli E, Scriba TJ, Petrone L, et al. Correlates of tuberculosis risk: Predictive biomarkers for progression to active tuberculosis. Eur Respir J 2016; 48: 1751–63.
N	Phalane KG, Kriel M, Loxton AG, et al. Differential expression of host biomarkers in saliva and serum samples from individuals with suspected pulmonary tuberculosis. Mediators Inflamm 2013; 2013: 981984.
N	Pierre-Audigier C. [Recent biological techniques for the diagnosis of mycobacterial infections]. Tech Biol Recent pour le diagnostic des Infect a mycobacteries 1994; 23: 665–70.
N	Pierre-Audigier C. Recent laboratory techniques for the diagnosis of mycobacterial infections. Press Medicale 1994; 23: 665–70.
N	Pongpom M, Vanittanakom N. Characterization of an MPLP6, a gene coding for a yeast phase specific, antigenic mannoprotein in Penicillium marneffei. Med Mycol 2011; 49: 32–9.
N	Pooran AS, Davids M, Nel A, Shoko A, Blackburn J, Dheda KUJ. The role of interleukin (IL)-4 and t-helper (TH)-2-like cytokines in the host immune response to tuberculosis. Am J Respir Crit Care Med 2017; 195. DOI:http://dx.doi.org/10.1164/ajrccm-conference.2017.A61.
N	Porter BW, Venkatappa TK. Uncloaking an ancient adversary: Can pathogen biomarker elicitors play a role in confirming extrapulmonary TB and latent TB infection? Tuberculosis 2018; 113: 30–7.
N	Prada-Medina CA, Fukutani KF, Pavan Kumar N, et al. Systems Immunology of Diabetes-Tuberculosis Comorbidity Reveals Signatures of Disease Complications. Sci Rep 2017; 7: 1999.
N	Qasem A, Naser S. Role of TNFalpha antagonists in susceptibility to mycobacterial infection in association with genetic polymorphisms in Crohn’s disease. JACCP J Am Coll Clin Pharm 2018; 1: 257–8.
N	Qi Y, Cui L, Ge Y, et al. Altered serum microRNAs as biomarkers for the early diagnosis of pulmonary tuberculosis infection. BMC Infect Dis 2012; 12: 384.
N	Qian Z, Liu H, Li M, et al. Potential Diagnostic Power of Blood Circular RNA Expression in Active Pulmonary Tuberculosis. EBioMedicine 2018; 27: 18–26.
Y	Qian Z, Lv J, Kelly GT, et al. Expression of nuclear factor, erythroid 2-like 2-mediated genes differentiates tuberculosis. Tuberculosis (Edinb) 2016; 99: 56–62.
N	Rabasseda X. Through the steps of history: A report from the Annual European Congress of Rheumatology (EULAR) (June 16-19, 2010 - Rome, Italy). Drugs of Today 2010; 46: 785–811.
N	Rachow A, Heinrich N, Geldmacher C. Early Identification of Progressive TB Disease Using Host Biomarkers. EBioMedicine 2015; 2: 107–8.
N	Raemer PC, Haemmerling S, Giese T, et al. Endothelial progenitor cells possess monocyte-like antigen-presenting and T-cell-co-stimulatory capacity. Transplantation 2009; 87: 340–9.
Y	Rajan J, Deng X, Seielstad M, et al. Performance of gene expression signatures in the context of intensified tuberculosis case finding among people living with HIV (PLHIV). Am J Respir Crit Care Med 2017; 195. DOI:http://dx.doi.org/10.1164/ajrccm-conference.2017.A26.
N	Rampal R, Wari MN, Madhu D, et al. Prospective validation of CD4+ CD25+ FOXP3+ T-regulatory cells as an immunological marker to differentiate intestinal tuberculosis from Crohn’s disease. J Gastroenterol Hepatol 2018; 33: 51.
N	Ranaivomanana P, Raberahona M, Rabarioelina S, et al. Cytokine biomarkers associated with human extra-pulmonary tuberculosis clinical strains and symptoms. Front Microbiol 2018; 9: 275.
N	Ranjbar S, Boshoff HI, Mulder A, Siddiqi N, Rubin EJ, Goldfeld AE. HIV-1 replication is differentially regulated by distinct clinical strains of Mycobacterium tuberculosis. PLoS One 2009; 4: e6116.
N	Rekha RS, Mily A, Sultana T, et al. Immune responses in the treatment of drug-sensitive pulmonary tuberculosis with phenylbutyrate and vitamin D3 as host directed therapy. BMC Infect Dis 2018; 18: 303.
N	Ren F, Zhang X, Shi H, Chen Y, Duan Z. Serum caspase-1 level as a diagnostic and prognostic biomarker for HBV-related acuteon-chronic liver failure. Hepatology 2017; 66: 673A.
N	Restrepo BI, Gomez DI, Shipley GL, McCormick JB, Fisher-Hoch SP. Selective enrichment and detection of mycobacterial DNA in paucibacillary specimens. J Microbiol Methods 2006; 67: 220–9.
Y	Roe J, Venturini C, Gupta RK, et al. Blood transcriptomic stratification of short-term risk in contacts of tuberculosis. Clin Infect Dis 2019. DOI:http://dx.doi.org/10.1093/cid/ciz252.
Y	Roe JK, Thomas N, Gil E, et al. Blood transcriptomic diagnosis of pulmonary and extrapulmonary tuberculosis. JCI insight 2016; 1: e87238.
N	Rohlwink U, Mauff K, Mwende L, Lai R, Figaji A. Ventricular CSF is a valuable proxy to study brain tissue processes. Child’s Nerv Syst 2018; 34: 2021.
N	Rohlwink UK, Lai R, Deffur A, et al. Investigating the immune response in paediatric brain infections: Transcriptomic analysis in tuberculous meningitis. Child’s Nerv Syst 2017; 33: 1844.
N	Rolandelli A, Pellegrini JM, Amiano NO, et al. The IFNG rs1861494 single nucleotide polymorphism is associated with protection against tuberculosis disease in Argentina. Genes (Basel) 2018; 9: 46.
N	Romeu J, Balague M, Ruiz L, et al. Short-term risk for AIDS-indicator diseases predicted by plasma HIV-1 RNA and CD4+ lymphocytes. Scand J Infect Dis 1999; 31: 37–42.
N	Rook GAW. Th2 cytokines in susceptibility to tuberculosis. Curr Mol Med 2007; 7: 327–37.
N	Rougemont M, Nchotu Ngang P, Stoll B, et al. Safety of zidovudine dose reduction in treatment-naive HIV infected patients. A randomized controlled study (MiniZID). HIV Med 2016; 17: 206–15.
N	Roy G, Sharma P, Arora A. Elucidation of pro-inflammatory and anti-inflammatory interleukins in hepatic encephalopathy in patients presenting with hepatocellular carcinoma. J Clin Exp Hepatol 2017; 7: S79.
N	Saeidi A, Ellegard R, Yong YK, et al. Functional role of mucosal-associated invariant T cells in HIV infection. J Leukoc Biol 2016; 100: 305–14.
N	Saenghirunvattana S, Saenghirunvattana P, Gonzales C, Suthisri K, Siangproh C. Sensitivity and specificity of EGFR liquid biopsy versus serum carcinoembryonic antigen in patients with adenocarcinoma of the lung. Respiration 2018; 95: 485.
Y	Sambarey A, Devaprasad A, Mohan A, et al. Unbiased Identification of Blood-based Biomarkers for Pulmonary Tuberculosis by Modeling and Mining Molecular Interaction Networks. EBioMedicine 2017; 15: 112–26.
N	Samsam WH, Mohamed-Ali V, Al Sowaidi S, et al. Early predictors of incipient metabolic syndrome in an Arab population. Obes Facts 2018; 11: 288–9.
N	Sander C, McShane H. Translational mini-review series on vaccines: Development and evaluation of improved vaccines against tuberculosis. Clin Exp Immunol 2007; 147: 401–11.
N	Saribas S, Demirci M, Toprak S, et al. Diagnostic performance of RT-qPCR method by targeting 85B mRNA in the laboratory diagnosis of Mycobacterium tuberculosis infection: A preliminary study in Turkish patients. Int J Infect Dis 2016; 45: 409–10.
N	Sato T, Fujii T, Yokoyama T, et al. Anti-U1 RNP antibodies in cerebrospinal fluid are associated with central neuropsychiatric manifestations in systemic lupus erythematosus and mixed connective tissue disease. Arthritis Care Res 2010; 62: 3730–40.
Y	Satproedprai N, Mahasirimongkol S, Inunchot W, et al. Validation of blood transcriptional signatures for tubeculosis infection in Thai population. Int J Infect Dis 2012; 16: e293.
Y	Satproedprai N, Wichukchinda N, Suphankong S, et al. Diagnostic value of blood gene expression signatures in active tuberculosis in Thais: a pilot study. Genes Immun 2015; 16: 253–60.
N	Satti I, McShane H. Current approaches toward identifying a correlate of immune protection from tuberculosis. Expert Rev Vaccines 2019; 18: 43–59.
N	Saurabh A, Thakral D, Mourya MK, et al. Differential expression of HLA-G and ILT-2 receptor in human tuberculosis: Localized versus disseminated disease. Hum Immunol 2016; 77: 746–53.
N	Savolainen LE, Kantele A, Knuuttila A, et al. Combined expression of IFN-gamma, IL-17, and IL-4 mRNA by recall PBMCs moderately discriminates active tuberculosis from latent Mycobacterium tuberculosis infection in patients with miscellaneous inflammatory underlying conditions. Front Immunol 2016; 7: 239.
N	Schierloh P, Klepp L, Vazquez C, et al. Differential expression of immunogenic proteins on virulent Mycobacterium tuberculosis clinical isolates. Biomed Res Int 2014; 2014: 741309.
N	Schijman AG, Losso MH, Montoto M, Saez CB, Smayevsky J, Benetucci JA. Prospective evaluation of in-house polymerase chain reaction for diagnosis of mycobacterial diseases in patients with HIV infection and lung infiltrates. Int J Tuberc Lung Dis 2004; 8: 106–13.
N	Schisler JC, Schuck R, Dai X, et al. Clinical evidence of a protective role for CXCL5 in coronary artery disease progression in the elderly. FASEB J 2016; 30. http://www.fasebj.org/content/30/1_Supplement/1177.17.abstract?sid=fbab9908-dd40-4069-90b0-bb30d33ebb93.
N	Schmidt HJ, Bhandari V, Bhandari A, et al. The future in paediatric respirology. Respirology 2010; 15: 733–41.
N	Schopfer K, Rieder HL, Bodmer T, et al. The sensitivity of an interferon-gamma release assay in microbiologically confirmed pediatric tuberculosis. Eur J Pediatr 2014; 173: 331–6.
N	Seah GT, Rook GA. Il-4 influences apoptosis of mycobacterium-reactive lymphocytes in the presence of TNF-alpha. J Immunol 2001; 167: 1230–7.
N	Seipone ID, Singh R, Patel VB, et al. Tuberculous meningitis is associated with higher cerebrospinal HIV-1 viral loads compared to other HIV-1-associated meningitides. PLoS One 2018; 13: e0192060.
N	Seo H, Park H, Lee HJ, et al. Differentiation between lymphoma associated effusions and tuberculous pleural effusion. Respirology 2018; 23: 320.
N	Serrano CJ, Cuevas-Cordoba B, Macias-Segura N, et al. Transcriptional profiles discriminate patients with pulmonary tuberculosis from non-tuberculous individuals depending on the presence of non-insulin diabetes mellitus. Clin Immunol 2016; 162: 107–17.
N	Set R, Shastri J. Laboratory aspects of clinically significant rapidly growing mycobacteria. Indian J Med Microbiol 2011; 29: 343–52.
N	Seu L, Mobley JA, Goepfert PA. CD4 + T cells from HIV-1 patients with impaired Th1 effector responses to Mycobacterium tuberculosis exhibit diminished histone and nucleoprotein signatures. Clin Immunol 2017; 181: 16–23.
N	Seumois G, Lindestam Arlehamn C, Rao A, Sette A, Peters B, Vijayanand P. MTB specific T cells in latently infected donors fall into the CXCR3+CCR6+CCR4-memory T cell compartment which has a unique transcriptional signature. Am J Respir Crit Care Med 2014; 189. http://www.atsjournals.org/doi/pdf/10.1164/ajrccm-conference.2014.189.1_MeetingAbstracts.A6604.
N	Shah A, Yung LL, Andujar K, et al. Primary liver neuroendocrine tumors do exist. J Gen Intern Med 2017; 32: S566–7.
N	Shah A, Zhelnin K, Allyn R. What can’t tuberculosis do? A case of tuberculous peritonitis. J Gen Intern Med 2018; 33: 662–3.
N	Shah NS, Duong YT, Le L V, et al. Estimating False-Recent Classification for the Limiting-Antigen Avidity EIA and BED-Capture Enzyme Immunoassay in Vietnam: Implications for HIV-1 Incidence Estimates. AIDS Res Hum Retroviruses 2017; 33: 546–54.
N	Shanmugalakshmi S, Dheenadhayalan V, Muthuveeralakshmi P, Arivarignan G, Pitchappan RM. Mycobacterium bovis BCG scar status and HLA class II alleles influence purified protein derivative-specific T-cell receptor Vbeta expression in pulmonary tuberculosis patients from southern India. Infect Immun 2003; 71: 4544–53.
N	Shapiro AE, Hong T, Govere S, et al. C-reactive protein to screen for HIV-associated tuberculosis in South Africa. Top Antivir Med 2018; 26: 341s.
N	Sharma G, Tewari R, Dhatwalia SK, Yadav R, Behera D, Sethi S. A loop-mediated isothermal amplification assay for the diagnosis of pulmonary tuberculosis. Lett Appl Microbiol 2019; 68: 219–25.
N	Shen C, Jiao WW, Feng WX, et al. IFNG polymorphisms are associated with tuberculosis in Han Chinese pediatric female population. Mol Biol Rep 2013; 40: 5477–82.
N	Shetty AK. Perinatally acquired HIV-1 infection: Prevention and evaluation of HIV-exposed infants. Semin Pediatr Infect Dis 2005; 16: 282–95.
N	Shi GL, Chen Y, Sun Y, Yin YJ, Song CX. Significance of serum MicroRNAs in the auxiliary diagnosis of non-small cell lung cancer. Clin Lab 2017; 63: 133–40.
N	Shin SJ, Kim SY, Shin AR, Kim HJ, Cho SN, Park JK. Identification of Rv2041c, a novel immunogenic antigen from Mycobacterium tuberculosis with serodiagnostic potential. Scand J Immunol 2009; 70: 457–64.
N	Shin YM, Yun J, Lee O, et al. Diagnostic Value of Circulating Extracellular miR-134, miR-185, and miR-22 Levels in Lung Adenocarcinoma-Associated Malignant Pleural Effusion. Cancer Res Treat 2014; 46: 178–85.
N	Shivashankar, Kumari AS. Study of c-reactive protein levels in stable and acute exacerbation COPD. Indian J Physiol Pharmacol 2017; 61: 136.
N	Shoback D, Chen TH, Liang N, et al. A Model of hyperparathyroidism in female mice: Effects of ovariectomy on bone mass and microarchitecture, serum minerals, PTH secretion and gene expression. Endocr Rev 2011; 32. http://edrv.endojournals.org/cgi/content/meeting_abstract/32/03_MeetingAbstracts/P1-194?sid=c28f52e6-fe47-4b82-a9b3-492316b89bb0.
N	Silva D, Ponte CGG, Hacker MA, Antas PRZ. A whole blood assay as a simple, broad assessment of cytokines and chemokines to evaluate human immune responses to Mycobacterium tuberculosis antigens. Acta Trop 2013; 127: 75–81.
N	Silveira-Mattos PS, Narendran G, Akrami K, et al. Differential expression of CXCR3 and CCR6 on CD4+ T-lymphocytes with distinct memory phenotypes characterizes tuberculosis-associated immune reconstitution inflammatory syndrome. Sci Rep 2019; 9: 1502.
N	Simpson IA, Dwyer D, Malide D, Moley KH, Travis A, Vannucci SJ. The facilitative glucose transporter GLUT3: 20 Years of distinction. Am J Physiol - Endocrinol Metab 2008; 295: E242–53.
N	Sims JS, Grinshpun B, Feng Y, et al. Diversity and divergence of the glioma-infiltrating T-cell receptor repertoire. Proc Natl Acad Sci U S A 2016; 113: E3529–37.
N	Singh M, Kushwaha RS, Massod T, Sharma S, Jangpangi DS, Singh RK. Study of serum CA125 in patients with massive exeudative pleural effusion. Indian J Clin Biochem 2017; 32: S177–8.
Y	Singhania A, Verma R, Graham CM, et al. A modular transcriptional signature identifies phenotypic heterogeneity of human tuberculosis infection. Nat Commun 2018; 9: 2308.
N	Singhania A, Wilkinson RJ, Rodrigue M, Haldar P, O’Garra A. The value of transcriptomics in advancing knowledge of the immune response and diagnosis in tuberculosis. Nat Immunol 2018; 19: 1159–68.
N	Skinner JA, Baldwin N, Sharma M, et al. Whole blood transcriptional monitoring of acute HIV-1 infection reveals differential signatures of host immune activation. AIDS Res Hum Retroviruses 2011; 27: A34.
Y	Sloot R, Schim van der Loeff MF, van Zwet EW, et al. Biomarkers Can Identify Pulmonary Tuberculosis in HIV-infected Drug Users Months Prior to Clinical Diagnosis. EBioMedicine 2015; 2: 172–9.
N	Smith B, Walzl G, Bouzahzah F, et al. Application of Becton Dickinson FACSTM Combinatorial Antibody Profile (FACSTM CAP) technology to the identification of efficiency of tuberculosis therapy. Eur J Immunol 2016; 46: 617–8.
N	Sohn E. DIAGNOSIS: Frontiers in blood testing. Nature 2017; 549: S16–8.
N	Song JH, Jung KS, Kang MW, et al. Treatment guidelines for community-acquired pneumonia in Korea: An evidence-based approach to appropriate antimicrobial therapy. Tuberc Respir Dis (Seoul) 2009; 67: 281–302.
N	Song SH, Park JS, Kwon HR, et al. Human bloodstream infection caused by Staphylococcus pettenkoferi. J Med Microbiol 2009; 58: 270–2.
N	Song Y, Sarkar S, Kipen HM, et al. Suppression of the NF-kappaB pathway by diesel exhaust particles impairs human antimycobacterial immunity. J Immunol 2012; 188: 2778–93.
N	Sotila GG, Sorin R, Magdalena DI, Roxana C, Claudia R. New biomarkers for early detection on renal injury in HIV infected patients. Nephrol Dial Transplant 2012; 27. DOI:http://dx.doi.org/10.1093/ndt/gfs215.
N	Spinelli S V, Diaz A, D’Attilio L, et al. Altered microRNA expression levels in mononuclear cells of patients with pulmonary and pleural tuberculosis and their relation with components of the immune response. Mol Immunol 2013; 53: 265–9.
N	Srivastava A, Ward S. Development and validation of a highly sensitive LC-MS/MS assay for determination of rifampicin in human plasma: Application to clinical pharmacokinetic study. Br J Clin Pharmacol 2012; 73: 998–9.
N	Ssebambulidde K, Segawa I, Laker E, et al. Symptomatic cerebrospinal fluid HIV-1 escape in two patients on second-line antiretroviral therapy in Uganda. Oxford Med Case Reports 2019; 2019: 79–82.
N	Stackhouse RA. Severe acute respiratory syndrome and tuberculosis. Anesthesiol Clin North America 2004; 22: 437–55.
N	Steiner I, Schmutzhard E, Sellner J, Chaudhuri A, Kennedy PGE. EFNS-ENS guidelines for the use of PCR technology for the diagnosis of infections of the nervous system. Eur J Neurol 2012; 19: 1278–91.
N	Stern JNH, Keskin DB, Romero V, et al. Molecular signatures distinguishing active from latent tuberculosis in peripheral blood mononuclear cells, after in vitro antigenic stimulation with purified protein derivative of tuberculin (PPD) or Candida: a preliminary report. Immunol Res 2009; 45: 1–12.
N	Strapagiel D, Kasztalska K, Druszczynska M, et al. Monocyte response receptors in BCG driven delayed type hypersensitivity to tuberculin. Folia Histochem Cytobiol 2008; 46: 353–9.
N	Strickland FM, Patel D, Khanna D, et al. Characterisation of an epigenetically altered CD4+ CD28+ Kir+ T cell subset in autoimmune rheumatic diseases by multiparameter flow cytometry. Lupus Sci Med 2016; 3: e000147.
N	Subbian S, Tsenova L, Kim M-J, et al. Lesion-Specific Immune Response in Granulomas of Patients with Pulmonary Tuberculosis: A Pilot Study. PLoS One 2015; 10: e0132249.
Y	Suliman S, Thompson EG, Sutherland J, et al. Four-gene pan-African blood signature predicts progression to tuberculosis. Am J Respir Crit Care Med 2018; 197: 1198–208.
N	Sun Y-J, Lim TK, Ong AKY, Ho BCH, Seah GT, Paton NI. Tuberculosis associated with Mycobacterium tuberculosis Beijing and non-Beijing genotypes: a clinical and immunological comparison. BMC Infect Dis 2006; 6: 105.
N	Sung HJ, Ahn JM, Yoon YH, et al. Identification and validation of SAA as a potential lung cancer biomarker and its involvement in metastatic pathogenesis of lung cancer. J Proteome Res 2011; 10: 1383–95.
N	Suthar C, Rana T, Singh UB, et al. MRNA and DNA PCR tests in cutaneous tuberculosis. Indian J Dermatol Venereol Leprol 2013; 79: 65–9.
N	Sutherland JS, Adetifa IM, Hill PC, Adegbola RA, Ota MOC. Pattern and diversity of cytokine production differentiates between Mycobacterium tuberculosis infection and disease. Eur J Immunol 2009; 39: 723–9.
Y	Sutherland JS, Hill PC, Adetifa IM, et al. Identification of probable early-onset biomarkers for tuberculosis disease progression. PLoS One 2011; 6: e25230.
Y	Sutherland JS, Loxton AG, Haks MC, et al. Differential gene expression of activating Fcgamma receptor classifies active tuberculosis regardless of human immunodeficiency virus status or ethnicity. Clin Microbiol Infect 2014; 20: O230-8.
N	Sweeney T, Wong H, Andrews J, Spain D, Khatri P. A parsimonious transcriptional signature can robustly distinguish viral from bacterial infections. Crit Care Med 2015; 43: 251.
Y	Sweeney TE, Braviak L, Tato CM, Khatri P. Genome-wide expression for diagnosis of pulmonary tuberculosis: a multicohort analysis. Lancet Respir Med 2016; 4: 213–24.
N	Sweeney TE, Khatri P. Blood transcriptional signatures for tuberculosis diagnosis: a glass half-empty perspective - Authors’ reply. Lancet Respir Med 2016; 4: e29.
N	Syal K, Srinivasan A, Banerjee D. VDR, RXR, Coronin-1 and Interferongamma Levels in PBMCs of Type-2 Diabetes Patients: Molecular Link between Diabetes and Tuberculosis. Indian J Clin Biochem 2015; 30: 323–8.
N	Szpechcinski A, Langfort R, Debek E, et al. The serum levels of alpha-1 antitrypsin are strongly associated with its local production by tumor cells in NSCLC patients. J Thorac Oncol 2017; 12: S835–6.
N	Tabatabaei-Qomi R, Sheykh-Hasan M, Fazaely H, Kalhor N, Ghiasi M. Development of a PCR assay to detect mycoplasma contamination in cord blood hematopoietic stem cells. Iran J Microbiol 2014; 6: 281–4.
N	Taherian E, Rao A, Malemud CJ, Askari AD. The biological and clinical activity of anti-malarial drugs in autoimmune disorders. Curr Rheumatol Rev 2013; 9: 45–62.
N	Taj-Aldeen SJ, Deshmukh A, Doiphode S, et al. Molecular identification and susceptibility pattern of clinical nocardia species: Emergence of Nocardia crassostreae as an agent of invasive nocardiosis. Can J Infect Dis Med Microbiol 2013; 24: e33–8.
N	Takahashi C, Mass M, Hamilton B, Humayun Guletkin S, Bourdette D. Microbial DNA testing for inflammatory diseases of the brain of uncertain etiology. Neurol Clin Pract 2014; 4: 192–8.
N	Takahashi K, Takeuchi H, Kurihara Y, et al. Cerebrospinal fluid level of Nogo receptor 1 antagonist lateral olfactory tract usher substance (LOTUS) correlates inversely with the extent of neuroinflammation. J Neuroinflammation 2018; 15: 46.
N	Talat N, Shahid F, Perry S, Dawood G, Hussain R. Th1/Th2 Cytometric Bead Array can discriminate cytokine secretion from endogenously activated cells in pulmonary disease, recent and remote infection in tuberculosis. Cytokine 2011; 54: 136–43.
N	Tam VC. Lipidomic profiling of bioactive lipids by mass spectrometry during microbial infections. Semin Immunol 2013; 25: 240–8.
N	Tamarit A, Alberola J, Mir A, et al. Human cytomegalovirus (HCMV)-specific CD4+ T lymphocyte response in AIDS patients with no past or current HCMV disease following HAART. J Clin Virol 2004; 29: 308–14.
N	Tan HY, Yong YK, Shankar EM, et al. Aberrant inflammasome activation characterizes tuberculosis-associated immune reconstitution inflammatory syndrome. J Immunol 2016; 196: 4052–63.
N	Tanaka H, Perez MS, Powell M, et al. Steroid 21-hydroxylase autoantibodies: measurements with a new immunoprecipitation assay. J Clin Endocrinol Metab 1997; 82: 1440–6.
N	Tanner R, O’Shea MK, White AD, et al. The influence of haemoglobin and iron on in vitro mycobacterial growth inhibition assays. Sci Rep 2017; 7: 43478.
Y	Tchernev G, Chokoeva AA, Tana M, Tana C. Transcriptional blood signatures of sarcoidosis, sarcoid-like reactions and tubercolosis and their diagnostic implications. Sarcoidosis Vasc Diffus Lung Dis 2016; 33: 305.
N	Teichmann J, Stephan E, Lange U, et al. Osteopenia in HIV-infected women prior to highly active antiretroviral therapy. J Infect 2003; 46: 221–7.
N	Teixeira A, Camacho M, Soares-Almeida L, Correia T. Orofacial granulomatosis associated with delayed hypersensitivity to acrylates present in dental prosthesis. Contact Dermatitis 2016; 75: 60–1.
N	Tenover FC. The role for rapid molecular diagnostic tests for infectious diseases in precision medicine. Expert Rev Precis Med Drug Dev 2018; 3: 69–77.
N	Tentori L, Graziani G, Porcelli SA, et al. Rifampin increases cytokine-induced expression of the CD1b molecule in human peripheral blood monocytes. Antimicrob Agents Chemother 1998; 42: 550–4.
N	Thayil SM, Ho YC, Bollinger RC, et al. Mycobacterium tuberculosis complex enhances susceptibility of CD4 T cells to HIV through a TLR2-mediated pathway. PLoS One 2012; 7: e41093.
N	Thompson EG, Du Y, Malherbe ST, et al. Host blood RNA signatures predict the outcome of tuberculosis treatment. Tuberculosis (Edinb) 2017; 107: 48–58.
N	Thulin P, Nordahl G, Gry M, et al. Keratin-18 and microRNA-122 complement alanine aminotransferase as novel safety biomarkers for drug-induced liver injury in two human cohorts. Liver Int 2014; 34: 367–78.
N	Thuong NTT, Tram TTB, Dinh TD, et al. MARCO variants are associated with phagocytosis, pulmonary tuberculosis susceptibility and Beijing lineage. Genes Immun 2016; 17: 419–25.
N	Thuong PH, Tam DB, Sakurada S, et al. Circulating granulysin levels in healthcare workers and latent tuberculosis infection estimated using interferon-gamma release assays. BMC Infect Dis 2016; 16: 580.
N	Tian L, Qian K, Qi J, et al. Gold nanoparticles superlattices assembly for electrochemical biosensor detection of microRNA-21. Biosens Bioelectron 2018; 99: 564–70.
N	Tientcheu LD, Haks MC, Agbla SC, et al. Host Immune Responses Differ between M. africanum- and M. tuberculosis-Infected Patients following Standard Anti-tuberculosis Treatment. PLoS Negl Trop Dis 2016; 10: e0004701.
N	Tientcheu LD, Maertzdorf J, Weiner J, et al. Differential transcriptomic and metabolic profiles of M. africanum- and M. tuberculosis-infected patients after, but not before, drug treatment. Genes Immun 2015; 16: 347–55.
N	Tiwari V, Kedia S, Garg SK, et al. CD4+ CD25+ FOXP3+ T cell frequency in the peripheral blood is a biomarker that distinguishes intestinal tuberculosis from Crohn’s disease. PLoS One 2018; 13: e0193433.
N	Tiwari V, Kedia S, Mouli VP, et al. Peripheral blood frequency of FOX P3+ cells is an excellent diagnostic test to differentiate Crohn’s disease from intestinal tuberculosis. Indian J Gastroenterol 2012; 31: A4.
N	Tiwari V, Kedia S, Pratap Mouli V, et al. Peripheral blood frequency of FOXP3+ cells is an excellent diagnostic test to differentiate Crohn’s disease from intestinal tuberculosis. J Gastroenterol Hepatol 2012; 27: 156.
N	Tiwari V, Kedia S, Venigalla PM, et al. FOXP3+ T regulatory cells in crohn’s disease and intestinal tuberculosis: Immune correlate for differential diagnosis. Gastroenterology 2013; 144: S422.
N	Todryk SM. T cell memory to vaccination. Vaccines 2018; 6: 84.
N	Tonby K, Wergeland I, Lieske N V, Kvale D, Tasken K, Dyrhol-Riise AM. The COX- inhibitor indomethacin reduces Th1 effector and T regulatory cells in vitro in Mycobacterium tuberculosis infection. BMC Infect Dis 2016; 16: 599.
N	Tran HTT, Van den Bergh R, Vu TN, et al. The role of monocytes in the development of Tuberculosis-associated Immune Reconstitution Inflammatory Syndrome. Immunobiology 2014; 219: 37–44.
N	Tsuneyama K, Chen SY, Cheng C, Takano Y. Etiopathogenesis of primary biliary cirrhosis with an emphasis on microbial participation. J Med Sci 2006; 26: 45–54.
N	Undurraga EA, Edillo FE, Erasmo JN V, et al. Disease Burden of Dengue in the Philippines: Adjusting for Underreporting by Comparing Active and Passive Dengue Surveillance in Punta Princesa, Cebu City. Am J Trop Med Hyg 2017; 96: 887–98.
N	Urazova OI, Novitskii V V, Kolobovnikova Y V, Churina EG. Factors of Suppression of Immune Response in Patients with Pulmonary Tuberculosis and Eosinophilia. Bull Exp Biol Med 2015; 159: 323–6.
N	Uzum O, Kanik A, Vardi K, Pekcevik Y, Eliacik K, Demir BK. Takayasu arteritis initially diagnosed with fever of unknown origin. Pediatr Rheumatol 2018; 16. DOI:http://dx.doi.org/10.1186/s12969-018-0265-6.
N	Vaish M, Chakravarty J, Sundar S. Noninvasive molecular diagnosis of human visceral leishmaniasis. Trop Med Int Heal 2011; 16: 228.
N	van den Berg RA, De Mot L, Leroux-Roels G, et al. Adjuvant-associated peripheral blood mRNA profiles and kinetics induced by the adjuvanted recombinant protein candidate tuberculosis vaccine M72/AS01 in Bacillus Calmette-Guerin-vaccinated adults. Front Immunol 2018; 9: 564.
N	van der Kolk JH, Pacholewska A, Gerber V. The role of microRNAs in equine medicine: a review. Vet Q 2015; 35: 88–96.
N	Van Kampenhout E, Bolhuis MS, Alffenaar JWC, et al. Pharmacokinetics of moxifloxacin and linezolid during and after pregnancy in a patient with multidrug-resistant tuberculosis. Eur Respir J 2017; 49: 1601724.
N	van Laarhoven A, Mandemakers JJ, Kleinnijenhuis J, et al. Low induction of proinflammatory cytokines parallels evolutionary success of modern strains within the Mycobacterium tuberculosis Beijing genotype. Infect Immun 2013; 81: 3750–6.
N	Van Rensburg I, Loxton A. Utility of mycobacterium tuberculosis Rvoo8i-specific host gene expression to distinguish latent infection from active tuberculosis disease. Eur Respir J 2016; 48. DOI:http://dx.doi.org/10.1183/13993003.congress-2016.PA2113.
N	van Rensburg IC, du Toit L, Walzl G, du Plessis N, Loxton AG. Decreased neutrophil-associated miRNA and increased B-cell associated miRNA expression during tuberculosis. Gene 2018; 655: 35–41.
N	Van Rhijn I, Moody DB. CD1 and mycobacterial lipids activate human T cells. Immunol Rev 2015; 264: 138–53.
N	Van Rie A, Moultrie H. Novel biomarkers for paediatric tuberculosis. Lancet Infect Dis 2014; 14: 900–1.
N	Vardhan V, Yanamandra U. Diagnosis of osteoarticular tuberculosis. Indian J Rheumatol 2011; 6: 87–94.
N	Varghese GM, Janardhanan J, Ralph R, Abraham OC. The twin epidemics of tuberculosis and HIV. Curr Infect Dis Rep 2013; 15: 77–84.
N	Venturini E, Remaschi G, Berti E, et al. What steps do we need to take to improve diagnosis of tuberculosis in children? Expert Rev Anti Infect Ther 2015; 13: 907–22.
N	Vera-Bravo R, Torres E, Valbuena JJ, et al. Characterising Mycobacterium tuberculosis Rv1510c protein and determining its sequences that specifically bind to two target cell lines. Biochem Biophys Res Commun 2005; 332: 771–81.
N	Verhagen LM, Warris A, Van Soolingen D, De Groot R, Hermans PWM. Human immunodeficiency virus and tuberculosis coinfection in children: Challenges in diagnosis and treatment. Pediatr Infect Dis J 2010; 29: e63–70.
Y	Verhagen LM, Zomer A, Maes M, et al. A predictive signature gene set for discriminating active from latent tuberculosis in Warao Amerindian children. BMC Genomics 2013; 14: 74.
N	Verma P, Pandey RK, Prajapati P, Prajapati VK. Circulating microRNAs: Potential and emerging biomarkers for diagnosis of human infectious diseases. Front Microbiol 2016; 7: 1274.
N	Verma R, Singhania A, Graham C, et al. Transcriptional signature identifies phenotypic heterogeneity of human tuberculosis infection. Eur Respir J 2018; 52. DOI:http://dx.doi.org/10.1183/13993003.congress-2018.PA4726.
N	Verma S, Du P, Nakanjako D, et al. ‘Tuberculosis in advanced HIV infection is associated with increased expression of IFNgamma and its downstream targets’. BMC Infect Dis 2018; 18: 220.
N	Vittor AY, Garland JM, Gilman RH. Molecular Diagnosis of TB in the HIV Positive Population. Ann Glob Heal 2014; 80: 476–85.
N	Vladimirsky MA. Immunological methods for TB infection diagnostics in children and adolescents. Challenges and opportunities. Immunologiya 2018; 39: 61–6.
N	Volkov OA, Cosner CC, Brockway AJ, et al. Identification of Trypanosoma brucei AdoMetDC Inhibitors Using a High-Throughput Mass Spectrometry-Based Assay. ACS Infect Dis 2017; 3: 512–26.
N	Vora NL, Parker J, Mieczkowski P, et al. RNA sequencing of umbilical cord blood to investigate gene expression in preterm birth. Am J Obstet Gynecol 2018; 218: S167.
N	Wallis RS, Doherty TM, Onyebujoh P, et al. Biomarkers for tuberculosis disease activity, cure, and relapse. Lancet Infect Dis 2009; 9: 162–72.
N	Wallis RS, Kim P, Cole S, et al. Tuberculosis biomarkers discovery: developments, needs, and challenges. Lancet Infect Dis 2013; 13: 362–72.
N	Walter ND, Bemis L, Edwards M, Ovrutsky AR, Chan ED. Need for rigor in design, reporting, and interpretation of transcriptomic biomarker studies. J Clin Microbiol 2012; 50: 4190–3.
Y	Walter ND, Miller MA, Vasquez J, et al. Blood Transcriptional Biomarkers for Active Tuberculosis among Patients in the United States: a Case-Control Study with Systematic Cross-Classifier Evaluation. J Clin Microbiol 2016; 54: 274–82.
N	Walter ND, Reves R, Davis JL. Blood transcriptional signatures for tuberculosis diagnosis: a glass half-empty perspective. Lancet Respir Med 2016; 4: e28.
N	Walzl G, Haks MC, Joosten SA, Kleynhans L, Ronacher K, Ottenhoff THM. Clinical immunology and multiplex biomarkers of human tuberculosis. Cold Spring Harb Perspect Med 2014; 5. DOI:https://dx.doi.org/10.1101/cshperspect.a018515.
N	Walzl G, Ronacher K, Djoba Siawaya JF, Dockrell HM. Biomarkers for TB treatment response: Challenges and future strategies. J Infect 2008; 57: 103–9.
N	Walzl G, Ronacher K, Hanekom W, Scriba TJ, Zumla A. Immunological biomarkers of tuberculosis. Nat Rev Immunol 2011; 11: 343–54.
N	Wang C, Liu C-M, Wei L-L, et al. A Group of Novel Serum Diagnostic Biomarkers for Multidrug-Resistant Tuberculosis by iTRAQ-2D LC-MS/MS and Solexa Sequencing. Int J Biol Sci 2016; 12: 246–56.
N	Wang C, Yang S, Liu C-M, et al. Screening and identification of four serum miRNAs as novel potential biomarkers for cured pulmonary tuberculosis. Tuberculosis (Edinb) 2018; 108: 26–34.
N	Wang C, Yang S, Sun G, et al. Comparative miRNA expression profiles in individuals with latent and active tuberculosis. PLoS One 2011; 6: e25832.
N	Wang C-H, Wang T-M, Young T-H, Lai Y-K, Yen M-L. The critical role of ECM proteins within the human MSC niche in endothelial differentiation. Biomaterials 2013; 34: 4223–34.
N	Wang H. Early detection of antimicrobial-resistance pathogens using new methods. Int J Antimicrob Agents 2015; 45: S26.
N	Wang IM, Bett AJ, Cristescu R, Loboda A, Ter Meulen J. Transcriptional profiling of vaccine-induced immune responses in humans and non-human primates. Microb Biotechnol 2012; 5: 177–87.
N	Wang J, Zhu X, Xiong X, et al. Identification of potential urine proteins and microRNA biomarkers for the diagnosis of pulmonary tuberculosis patients. Emerg Microbes Infect 2018; 7: 63.
N	Wang JX, Xu J, Han YF, Zhu YB, Zhang WJ. Diagnostic values of microRNA-31 in peripheral blood mononuclear cells for pediatric pulmonary tuberculosis in Chinese patients. Genet Mol Res 2015; 14: 17235–43.
N	Wang S-C, Zhang Y-F, Xie Q. miR-21: a non-invasive biomarker and potential therapeutic target for lung cancer? Cell Biochem Biophys 2014; 70: 701–2.
N	Wang T, Lv M, Qian Q, Nie Y, Yu L, Hou Y. Increased frequencies of T helper type 17 cells in tuberculous pleural effusion. Tuberculosis (Edinb) 2011; 91: 231–7.
N	Wang Y, Dan Y, Yang D, et al. The genus Anemarrhena Bunge: A review on ethnopharmacology, phytochemistry and pharmacology. J Ethnopharmacol 2014; 153: 42–60.
Y	Warsinske H, Croda J, Liu AB, et al. Prospective validation of three-gene whole blood diagnostic for active tuberculosis predicts disease progression and response to treatment. Am J Respir Crit Care Med 2018; 197. http://www.atsjournals.org/doi/pdf/10.1164/ajrccm-conference.2018.197.1_MeetingAbstracts.A7646.
N	Watt B, Rayner A, Harris G. Modern methods in mycobacteriology. Rev Med Microbiol 1993; 4: 97–105.
N	Wawrocki S, Olszewicz J, Lizinczyk A, Rudnicka W, Druszczynska M. IL-18 and IL-18bp as markers of active and latent tuberculosis. Postep Mikrobiol 2017; 56: 38.
N	Weber GF, Warren J, Shoma H, Chen T, Halim A, Chakravarty G. Biomarkers - A pot of gold or a can of worms?: Meeting report from the 2nd World Congress on Biomarkers & Clinical Research, 2011, Baltimore, USA. Cancer Biol Ther 2012; 13: 831–5.
N	Wejse C, Furtado A, Camara C, et al. Impact of tuberculosis treatment on CD4 cell count, HIV RNA, and p24 antigen in patients with HIV and tuberculosis. Int J Infect Dis 2013; 17: e907-12.
N	Wen ZN, Ling ZG, Huang Y, Li X. [Expression and differential diagnostic value of serum microRNA for invasive pulmonary aspergillosis]. Zhonghua Jie He He Hu Xi Za Zhi 2017; 40: 272–7.
N	Wendland T, Furrer H, Vernazza PL, et al. HAART in HIV-infected patients: restoration of antigen-specific CD4 T-cell responses in vitro is correlated with CD4 memory T-cell reconstitution, whereas improvement in delayed type hypersensitivity is related to a decrease in viraemia. AIDS 1999; 13: 1857–62.
N	Werely CJ, Donald PR, van Helden PD. NAT2 polymorphisms and their influence on the pharmacology and toxicity of isoniazid in TB patients. Per Med 2007; 4: 123–31.
N	White K, Gaudieri S. New hope for biomarkers in the practice of infectious diseases medicine. Biomark Med 2014; 8: 1049–51.
N	Wilkins MR. What do we want from proteomics in the detection and avoidance of adverse drug reactions. Toxicol Lett 2002; 127: 245–9.
N	Wilson KB, Quayle AJ, Suleyman S, et al. Heterogeneity of the TCR repertoire in synovial fluid T lymphocytes responding to BCG in a patient with early rheumatoid arthritis. Scand J Immunol 1993; 38: 102–12.
N	Wong D, Kea B, Pesich R, et al. Interferon and biologic signatures in dermatomyositis skin: Specificity and heterogeneity across diseases. PLoS One 2012; 7: e29161.
N	Worku S, Hoft DF. Differential effects of control and antigen-specific T cells on intracellular mycobacterial growth. Infect Immun 2003; 71: 1763–73.
N	Wu B, Huang C, Kato-Maeda M, et al. IL-9 is associated with an impaired Th1 immune response in patients with tuberculosis. Clin Immunol 2008; 126: 202–10.
N	Wu K, Wong KW, Deng WL, et al. The Numerical Predominance and Large Transcriptome Differences of Neutrophils in Peripheral Blood Together Inevitably Account for a Reported Pulmonary Tuberculosis Signature. Int J Genomics 2017; 2017: 5830971.
N	Wu LS-H, Lee S-W, Huang K-Y, Lee T-Y, Hsu PW-C, Weng JT-Y. Systematic expression profiling analysis identifies specific microRNA-gene interactions that may differentiate between active and latent tuberculosis infection. Biomed Res Int 2014; 2014: 895179.
N	Wu Y-E, Du Z-R, Cai Y-M, et al. Effective expansion of forkhead box P3+ regulatory T cells via early secreted antigenic target 6 and antigen 85 complex B from Mycobacterium tuberculosis. Mol Med Rep 2015; 11: 3134–42.
N	Xi X, Han X, Li L, Zhao Z. gammadelta T cells response to Mycobacterium tuberculosis in pulmonary tuberculosis patients using preponderant complementary determinant region 3 sequence. Indian J Med Res 2011; 134: 356–61.
N	Xie ZC, Riezu-Boj JI, Lasarte JJ, et al. Transmission of hepatitis C virus infection to tree shrews. Virology 1998; 244: 513–20.
N	Xu J-N, Chen J-P, Chen D-L. Serodiagnosis efficacy and immunogenicity of the fusion protein of Mycobacterium tuberculosis composed of the 10-kilodalton culture filtrate protein, ESAT-6, and the extracellular domain fragment of PPE68. Clin Vaccine Immunol 2012; 19: 536–44.
N	Xu L, Li H, Ma L. [Molecular cloning, purification, and serological characterization of four specific antigens of Mycobacterium tuberculosis]. Zhonghua Jie He He Hu Xi Za Zhi 2004; 27: 188–90.
N	Xu Z, Zhou A, Ni J, et al. Differential expression of miRNAs and their relation to active tuberculosis. Tuberculosis (Edinb) 2015; 95: 395–403.
N	Xue Y, Jin L, Li AZ, et al. Microsatellite polymorphisms in intron 2 of the toll-like receptor 2 gene and their association with susceptibility to pulmonary tuberculosis in Han Chinese. Clin Chem Lab Med 2010; 48: 785–9.
N	Yamamoto M, Tashiro K, Ikeda M, et al. Negative effect of ferritin levels on T-SPOT.TB, an enzyme-linked immunospot based interferon-gamma release assay using Mycobacterium tuberculosis specific antigens, in the smear-positive active pulmonary tuberculosis. Eur Respir J 2018; 52. DOI:http://dx.doi.org/10.1183/13993003.congress-2018.PA4775.
N	Yang X, Yang H. [Expression of high mobility group box-1 in the lung tissue and serum of patients with pulmonary tuberculosis]. Zhonghua Jie He He Hu Xi Za Zhi 2013; 36: 497–500.
N	Yang Y, Wu J. Significance of the differential peptidome in multidrug-resistant tuberculosis. Biomed Res Int 2019; 2019: 5653424.
N	Yoshimoto R, Iwase M. Tuberculosis may exist everywhere, and it can harm the patient but also yourself. J Gen Intern Med 2018; 33: 651.
N	Yoshizawa T, Motonishi S, Saitoh M. [Case of acute primary HIV infection with menigoencephalitis demonstrating high signal intensity of the bilateral globus pallidus in T2-weighted MRI]. Rinsho Shinkeigaku 2007; 47: 597–600.
N	Yu Q, Zhu X, Wang D, Jiang Y. High Beclin-1 expression in human alveolar macrophage significantly correlate with the bacteriologic Sterilization in pulmonary Tuberculosis patients. Clin Lab 2016; 62: 1003–7.
N	Yu Y, Zhang Y, Hu S, et al. Different patterns of cytokines and chemokines combined with IFN-gamma production reflect Mycobacterium tuberculosis infection and disease. PLoS One 2012; 7: e44944.
Y	Zak DE, Penn-Nicholson A, Scriba TJ, et al. A blood RNA signature for tuberculosis disease risk: a prospective cohort study. Lancet (London, England) 2016; 387: 2312–22.
N	Zewdie M, Howe R, Hoff ST, et al. Ex-vivo characterization of regulatory T cells in pulmonary tuberculosis patients, latently infected persons, and healthy endemic controls. Tuberculosis (Edinb) 2016; 100: 61–8.
N	Zhang F, Xu C, Ning L, et al. Exploration of Serum Proteomic Profiling and Diagnostic Model That Differentiate Crohn’s Disease and Intestinal Tuberculosis. PLoS One 2016; 11: e0167109.
N	Zhang H, Sun Z, Wei W, et al. Identification of serum microRNA biomarkers for tuberculosis using RNA-seq. PLoS One 2014; 9: e88909.
N	Zhang M, Gong J, Presky DH, Xue W, Barnes PF. Expression of the IL-12 receptor beta1 and beta2 subunits in human tuberculosis. J Immunol 1999; 162: 2441–7.
N	Zhang M, Xiong D, Li H, Wang Z, Li R. Diagnostic value of T-spot TB combined with INF-gamma and IL-27 in tuberculous pleurisy. Exp Ther Med 2018; 15: 1871–4.
N	Zhang S, Qing Q, Wang Q, et al. Syndecan-1 and heparanase: potential markers for activity evaluation and differential diagnosis of Crohn’s disease. Inflamm Bowel Dis 2013; 19: 1025–33.
N	Zhang S-L, Zhao J-W, Sun Z-Q, et al. Development and evaluation of a novel multiple-antigen ELISA for serodiagnosis of tuberculosis. Tuberculosis (Edinb) 2009; 89: 278–84.
N	Zhang X, Guo J, Fan S, et al. Screening and identification of six serum microRNAs as novel potential combination biomarkers for pulmonary tuberculosis diagnosis. PLoS One 2013; 8: e81076.
N	Zhang X, Mardinoglu A, Joosten LAB, et al. Identification of discriminating metabolic pathways and metabolites in human PBMCs stimulated by various pathogenic agents. Front Physiol 2018; 9: 139.
N	Zhang X, Shi H, Chen Y, Duan Z, Ren F. Serum caspase-1 level as a diagnostic and prognostic biomarker for HBV-related acute-on-chronic liver failure. J Hepatol 2018; 68: S245–7.
N	Zheng M-L, Zhou N-K, Luo C-H. MiRNA-155 and miRNA-132 as potential diagnostic biomarkers for pulmonary tuberculosis: A preliminary study. Microb Pathog 2016; 100: 78–83.
N	Zheng X, O’Connell CM, Zhong W, et al. Gene expression signatures can aid diagnosis of sexually transmitted infection-induced endometritis in women. Front Cell Infect Microbiol 2018; 8: 307.
N	Zhou CY, Wang RN, Wen Q, et al. Alanine mutagenesis in the complementarity determining region 3 of the MTB and hiV-1 peptide-bispecific T cell receptor beta chain affects ligand recognition. Front Immunol 2017; 8: 983.
N	Zhou HX, Yang MX, Wang Y, et al. Plasma LUNX mRNA, a non-invasive specific biomarker for diagnosis and prognostic prediction of non-small cell lung cancer. Am J Cancer Res 2016; 6: 452–8.
N	Zhou LP, Wong KY, Yeung HT, et al. Bone protective effects of Danggui Buxue Tang alone and in combination with tamoxifen or raloxifene in vivo and in vitro. Front Pharmacol 2018; 9: 779.
N	Zhou M, Yu G, Yang X, Zhu C, Zhang Z, Zhan X. Circulating microRNAs as biomarkers for the early diagnosis of childhood tuberculosis infection. Mol Med Rep 2016; 13: 4620–6.
N	Zhou T, Gu W, Qian Z. Peripheral blood circular RNAs as novel diagnostic biomarker in active pulmonary tuberculosis. Am J Respir Crit Care Med 2018; 197. http://www.atsjournals.org/doi/abs/10.1164/ajrccm-conference.2018.197.1_MeetingAbstracts.A5542.
N	Zhu B, Dockrell HM, Ottenhoff THM, Evans TG, Zhang Y. Tuberculosis vaccines: Opportunities and challenges. Respirology 2018; 23: 359–68.
N	Zhu RY, Zhang KX, Zhao MQ, et al. Use of visual loop-mediated isotheral amplification of rimM sequence for rapid detection of Mycobacterium tuberculosis and Mycobacterium bovis. J Microbiol Methods 2009; 78: 339–43.
N	Zhu WF, Li J, Yu LC, et al. Prognostic value of EpCAM/MUC1 mRNA-positive cells in non-small cell lung cancer patients. Tumor Biol 2014; 35: 1211–9.
N	Zhuang Z-G, Zhang J-A, Luo H-L, et al. The circular RNA of peripheral blood mononuclear cells: Hsa_circ_0005836 as a new diagnostic biomarker and therapeutic target of active pulmonary tuberculosis. Mol Immunol 2017; 90: 264–72.
N	Ziraldo C, Gong C, Kirschner DE, Linderman JJ. Strategic priming with multiple antigens can yield memory cell phenotypes optimized for infection with mycobacterium tuberculosis: A computational study. Front Microbiol 2016; 6: 1477.
