# Supplementary material for: Blood transcriptional biomarkers for active pulmonary tuberculosis in a high-burden setting: a prospective, observational, diagnostic accuracy study
Source: Lancet Respir Med. 2020 Apr;8(4):407–19. doi: 10.1016/S2213-2600(19)30469-2 (PMC7113842; doi:10.1016/S2213-2600(19)30469-2)
Supplement: Supplementary appendix 3 [file mmc3.xlsx]

## Sheet: Anderson39.LTBI
original = Anderson42	direction of regulation	updates	biotype	present	final = Anderson39.LTBI	direction of regulation	mean SVA-adjusted log2 TPM value (all patients, n=181)	mean SVA-adjusted log2 TPM value (TB patients, n=54)	mean SVA-adjusted log2 TPM value (non-TB patients, n=127)
ACTA2	up		protein-coding	TRUE	ACTA2	up	3.779	3.884	3.734
ALKBH7	down		protein-coding	TRUE	ALKBH7	down	4.714	4.776	4.687
APOL6	up		protein-coding	TRUE	APOL6	up	5.127	5.447	4.991
C11ORF2	down	VPS51	protein-coding	TRUE	CARD16	up	8.216	8.288	8.185
C20ORF201	down	LKAAEAR1	protein-coding	TRUE	CLIP1	up	5.175	5.136	5.192
C21ORF57	down	YBEY	protein-coding	TRUE	CRIP2	down	2.406	2.041	2.562
C8ORF55	down	THEM6	protein-coding	TRUE	DEFA1	up	5.26	5.472	5.171
CARD16	up		protein-coding	TRUE	DEFA1B	up	-5.005	-6.255	-4.474
CLIP1	up		protein-coding	TRUE	DEFA3	up	4.332	4.95	4.069
CRIP2	down		protein-coding	TRUE	DGCR6	down	0.53	0.594	0.503
DEFA1	up		protein-coding	TRUE	DNAJC30	down	2.288	2.314	2.277
DEFA1B	up		protein-coding	TRUE	E4F1	down	3.47	3.445	3.481
DEFA3	up		protein-coding	TRUE	EIF2D	down	4.646	4.688	4.628
DGCR6	down		protein-coding	TRUE	FBLN5	down	1.772	1.685	1.809
DNAJC30	down		protein-coding	TRUE	GBP5	up	7.51	8.457	7.107
E4F1	down		protein-coding	TRUE	GBP6	up	0.04	0.745	-0.259
FBLN5	down		protein-coding	TRUE	GNG3	down	-1.528	-1.422	-1.574
GBP5	up		protein-coding	TRUE	IMPDH2	down	5.63	5.622	5.633
GBP6	up		protein-coding	TRUE	JADE1	down	4.136	4.088	4.156
GNG3	down		protein-coding	TRUE	KLHL28	down	2.808	2.776	2.822
HS.538100	down		gene not found	FALSE	LCMT1	down	4.528	4.568	4.511
IMPDH2	down		protein-coding	TRUE	LKAAEAR1	down	-3.532	-4.21	-3.244
KLHL28	down		protein-coding	TRUE	LRRC26	down	-6.051	-5.777	-6.167
LCMT1	down		protein-coding	TRUE	LRRN3	down	2.304	2.143	2.372
LGTN	down	synonym = EIF2D	protein-coding	TRUE	MFGE8	down	3.078	2.944	3.135
LOC389816	down	LRRC26	protein-coding	TRUE	NDRG2	down	3.423	3.223	3.508
LOC400759	up		pseudogene	FALSE	NME3	down	4.146	4.183	4.13
LRRN3	down		protein-coding	TRUE	NOG	down	0.941	1.012	0.911
MFGE8	down		protein-coding	TRUE	PAQR7	down	2.35	2.361	2.345
NDRG2	down		protein-coding	TRUE	PASK	down	4.05	3.973	4.083
NME3	down		protein-coding	TRUE	PASK	down	4.05	3.973	4.083
NOG	down		protein-coding	TRUE	RAP1A	up	6.747	6.728	6.755
PAQR7	down		protein-coding	TRUE	SIVA1	down	4.895	4.916	4.886
PASK	down		protein-coding	TRUE	TGIF1	down	4.493	4.46	4.506
PASK	down		protein-coding	TRUE	THEM6	down	1.749	1.807	1.725
PHF17	down	JADE1	protein-coding	TRUE	U2AF1L4	down	4.734	4.705	4.746
RAP1A	up		protein-coding	TRUE	UBA52	down	11.699	11.741	11.68
SIVA	down	synonym = SIVA1	protein-coding	TRUE	VPS51	down	6.281	6.348	6.252
SNHG7	down		RNA gene	FALSE	YBEY	down	3.738	3.84	3.694
TGIF1	down		protein-coding	TRUE
U2AF1L4	down		protein-coding	TRUE
UBA52	down		protein-coding	TRUE

## Sheet: Anderson39.OD
original = Anderson51	direction of regulation	updates	biotype	present	final = Anderson39.OD	direction of regulation	mean SVA-adjusted log2 TPM value (all patients, n=181)	mean SVA-adjusted log2 TPM value (TB patients, n=54)	mean SVA-adjusted log2 TPM value (non-TB patients, n=127)
ALAS2	up		protein-coding	TRUE	ALAS2	up	8.722	9.495	8.394
ALDH1A1	up		protein-coding	TRUE	ALDH1A1	up	3.168	3.746	2.922
C1QB	up		protein-coding	TRUE	C1QB	up	3.848	4.548	3.55
C20ORF103	down	LAMP5	protein-coding	TRUE	CAST	up	7.228	7.183	7.248
C3HC4	down	MARCH8.	protein-coding	TRUE	CD226	up	4.212	4.184	4.224
CAST	up		protein-coding	TRUE	CD79A	up	6.523	6.571	6.502
CCDC52	up	SPICE1	protein-coding	TRUE	CDKN1C	down	3.659	3.487	3.732
CD226	up		protein-coding	TRUE	CEACAM1	down	4.023	4.263	3.92
CD79A	up		protein-coding	TRUE	CYB561	up	3.546	3.888	3.401
CDKN1C	down		protein-coding	TRUE	CYB561	up	3.546	3.888	3.401
CEACAM1	down		protein-coding	TRUE	DEFA1	up	5.26	5.472	5.171
CYB561	up		protein-coding	TRUE	F2RL1	up	2.478	2.75	2.362
CYB561	up		protein-coding	TRUE	FRMD3	down	2.749	2.85	2.705
DEFA1	up		protein-coding	TRUE	GBP3	up	4.387	4.598	4.298
F2RL1	up		protein-coding	TRUE	GBP5	up	7.51	8.457	7.107
FER1L3	up	MYOF	protein-coding	TRUE	GBP6	up	0.04	0.745	-0.259
FRMD3	down		protein-coding	TRUE	GRAMD1B	down	2.651	3.086	2.466
GBP3	up		protein-coding	TRUE	HLA-DRB1	up	5.46	6.058	5.206
GBP5	up		protein-coding	TRUE	HLA-DRB5	up	2.768	4.044	2.226
GBP6	up		protein-coding	TRUE	HPSE	down	3.976	3.985	3.973
GRAMD1B	down		protein-coding	TRUE	JUP	down	3.808	3.566	3.911
HLA-DRB1	up		protein-coding	TRUE	KCNJ15	down	4.88	5.129	4.773
HLA-DRB5	up		protein-coding	TRUE	KIFC3	up	3.682	3.616	3.71
HLA-DRB6	up		pseudogene	FALSE	KLHDC8B	up	3.304	3.412	3.259
HPSE	down		protein-coding	TRUE	KREMEN1	down	2.929	3.044	2.88
HS.106234	up		RNA gene	FALSE	LAMP5	down	-0.013	-0.007	-0.016
HS.171481	up		gene not found	FALSE	MARCH8.	down	5.774	5.987	5.684
JUP	down		protein-coding	TRUE	MYOF	up	2.978	3.387	2.804
KCNJ15	down		protein-coding	TRUE	OSBPL10	up	1.352	1.217	1.41
KIFC3	up		protein-coding	TRUE	PDCD1LG2	up	-0.265	0.552	-0.613
KLHDC8B	up		protein-coding	TRUE	SCGB3A1	down	-1.641	-1.834	-1.559
KREMEN1	down		protein-coding	TRUE	SEMA6B	down	2.962	2.952	2.966
LOC389386	up		pseudogene	FALSE	SIGLEC14	up	4.452	4.957	4.237
LOC389386	up		pseudogene	TRUE	SMARCD3	up	4.973	5.147	4.898
LOC642678	up	withdrawn	N/A	FALSE	SPICE1	up	0.866	0.856	0.871
LOC647460	down	discontinued	N/A	FALSE	TNFRSF17	up	3.363	3.559	3.28
LOC649210	down		gene not found	FALSE	TPST1	up	2.196	2.184	2.201
LOC653778	down	withdrawn	N/A	FALSE	VAMP5	down	5.762	6.233	5.561
MIR1974	down	withdrawn	N/A	FALSE	ZBED2	down	-1.515	-1.377	-1.574
NCF1B	up		pseudogene	FALSE
OSBPL10	up		protein-coding	TRUE
PDCD1LG2	up		protein-coding	TRUE
SCGB3A1	down		protein-coding	TRUE
SEMA6B	down		protein-coding	TRUE
SIGLEC14	up		protein-coding	TRUE
SMARCD3	up		protein-coding	TRUE
SNORD8	up		RNA gene	FALSE
TNFRSF17	up		protein-coding	TRUE
TPST1	up		protein-coding	TRUE
VAMP5	down		protein-coding	TRUE
ZBED2	down		protein-coding	TRUE

## Sheet: BATF2
original = BATF2	updates	biotype	present	final = BATF2	mean SVA-adjusted log2 TPM value (all patients, n=181)	mean SVA-adjusted log2 TPM value (TB patients, n=54)	mean SVA-adjusted log2 TPM value (non-TB patients, n=127)
BATF2		protein-coding	TRUE	BATF2	2.234	3.325	1.77

## Sheet: Duffy10
original = Duffy10	updates	biotype	present	final = Duffy10	mean SVA-adjusted log2 TPM value (all patients, n=181)	mean SVA-adjusted log2 TPM value (TB patients, n=54)	mean SVA-adjusted log2 TPM value (non-TB patients, n=127)
CD160		protein-coding	TRUE	CD160	3.554	3.57	3.548
LAG3		protein-coding	TRUE	LAG3	3.374	3.258	3.423
CD36		protein-coding	TRUE	CD36	6.294	6.327	6.28
FCGR1B		protein-coding	TRUE	FCGR1B	5.472	6.128	5.193
CERKL		protein-coding	TRUE	CERKL	5.435	5.506	5.405
GBP6		protein-coding	TRUE	GBP6	0.04	0.745	-0.259
ID3		protein-coding	TRUE	ID3	2.134	2.02	2.182
C1QB		protein-coding	TRUE	C1QB	3.848	4.548	3.55
CD40LG		protein-coding	TRUE	CD40LG	3.449	3.411	3.466
ZDHHC19		protein-coding	TRUE	ZDHHC19	0.756	0.814	0.732

## Sheet: Gjoen8
original = Gjoen8	updates	biotype	present	final = Gjoen8	mean SVA-adjusted log2 TPM value (all patients, n=181)	mean SVA-adjusted log2 TPM value (TB patients, n=54)	mean SVA-adjusted log2 TPM value (non-TB patients, n=127)
CD3E		protein-coding	TRUE	CD3E	8.52	8.501	8.528
GBP5		protein-coding	TRUE	GBP5	7.51	8.457	7.107
IFITM1/3	split to two separate genes	protein-coding	TRUE	IFITM1	9.679	9.72	9.661
KIF1B		protein-coding	TRUE	IFITM3	9.703	9.821	9.652
MMP9		protein-coding	TRUE	KIF1B	3.096	3.06	3.111
NOD2		protein-coding	TRUE	MMP9	4.265	3.953	4.398
TNIP1		protein-coding	TRUE	NOD2	3.806	4.051	3.701
				TNIP1	7.184	7.15	7.198

## Sheet: Gliddon3
original = Gliddon3	updates	biotype	present	final = Gliddon3	mean SVA-adjusted log2 TPM value (all patients, n=181)	mean SVA-adjusted log2 TPM value (TB patients, n=54)	mean SVA-adjusted log2 TPM value (non-TB patients, n=127)
C1QB		protein-coding	TRUE	C1QB	3.848	4.548	3.55
FCGR1A		protein-coding	TRUE	FCGR1A	6.965	7.63	6.682
ZNF296		protein-coding	TRUE	ZNF296	2.41	2.376	2.424

## Sheet: Gliddon4
original = Gliddon4	updates	biotype	present	final = Gliddon4	mean SVA-adjusted log2 TPM value (all patients, n=181)	mean SVA-adjusted log2 TPM value (TB patients, n=54)	mean SVA-adjusted log2 TPM value (non-TB patients, n=127)
ARG1		protein-coding	TRUE	ARG1	3.272	2.984	3.395
GBP6		protein-coding	TRUE	GBP6	0.04	0.745	-0.259
PRDM1		protein-coding	TRUE	PRDM1	4.698	4.764	4.67
TMCC1		protein-coding	TRUE	TMCC1	4.553	4.575	4.544

## Sheet: Huang11
original = Huang13	updates	biotype	present	final = Huang11	mean SVA-adjusted log2 TPM value (all patients, n=181)	mean SVA-adjusted log2 TPM value (TB patients, n=54)	mean SVA-adjusted log2 TPM value (non-TB patients, n=127)
AIM2		protein-coding	TRUE	AIM2	4.662	4.989	4.522
APP		protein-coding	TRUE	APP	5.604	5.625	5.595
ARHGAP33		protein-coding	TRUE	ARHGAP33	1.705	1.677	1.716
BHLHE40		protein-coding	TRUE	BHLHE40	4.978	4.877	5.021
C1QB		protein-coding	TRUE	C1QB	3.848	4.548	3.55
CRIPAK	UVSSA	protein-coding	TRUE	MEF2D	4.729	4.663	4.757
FAM65A	RIPOR1	protein-coding	TRUE	NUGGC	2.261	2.26	2.262
MEF2D		protein-coding	TRUE	PAGR1	4.313	4.337	4.303
NUGGC		protein-coding	TRUE	RIPOR1	4.781	4.808	4.77
PAGR1		protein-coding	TRUE	SIGLEC10	5.662	5.479	5.74
RNA28S5		RNA gene	FALSE	UVSSA	2.876	2.905	2.864
RNY4		RNA gene	FALSE
SIGLEC10		protein-coding	TRUE

## Sheet: Kaforou25
original = Kaforou27	direction of regulation	updates	biotype	present	final = Kaforou25	direction of regulation	mean SVA-adjusted log2 TPM value (all patients, n=181)	mean SVA-adjusted log2 TPM value (TB patients, n=54)	mean SVA-adjusted log2 TPM value (non-TB patients, n=127)
ANKRD22	up		protein-coding	TRUE	ANKRD22	up	3.004	4.014	2.575
C1QB	up		protein-coding	TRUE	C1QB	up	3.848	4.548	3.55
C1QC	up		protein-coding	TRUE	C1QC	up	2.184	2.985	1.843
C4ORF18	up	FAM198B	protein-coding	TRUE	C5	up	1.735	1.903	1.664
C5	up		protein-coding	TRUE	CCR6	down	2.898	2.87	2.909
CCR6	down		protein-coding	TRUE	CD79A	down	6.523	6.571	6.502
CD79A	down		protein-coding	TRUE	CD79B	down	5.743	5.755	5.738
CD79B	down		protein-coding	TRUE	CXCR5	down	3.752	3.783	3.738
CXCR5	down		protein-coding	TRUE	DUSP3	up	4.884	5.045	4.815
DUSP3	up		protein-coding	TRUE	FAM198B	up	3.363	3.527	3.293
FAM20A	up		protein-coding	TRUE	FAM20A	up	1.506	1.985	1.303
FCGR1A	up		protein-coding	TRUE	FCGR1A	up	6.965	7.63	6.682
FCGR1B	up		protein-coding	TRUE	FCGR1B	up	5.472	6.128	5.193
FCGR1B	up		protein-coding	TRUE	FCGR1B	up	5.472	6.128	5.193
FCGR1C	up		pseudogene	FALSE	FLVCR2	up	2.779	3.079	2.652
FLVCR2	up		protein-coding	TRUE	GAS6	up	2.529	2.741	2.439
GAS6	up		protein-coding	TRUE	GAS6	up	2.529	2.741	2.439
GAS6	up		protein-coding	TRUE	GBP6	up	0.04	0.745	-0.259
GBP6	up		protein-coding	TRUE	GNG7	down	2.593	2.578	2.599
GNG7	down		protein-coding	TRUE	LHFPL2	up	3.058	3.417	2.905
LHFPL2	up		protein-coding	TRUE	MPO	up	1.061	0.974	1.098
LOC728744	up	withdrawn	N/A	FALSE	S100A8	up	12.249	12.127	12.301
MPO	up		protein-coding	TRUE	SMARCD3	up	4.973	5.147	4.898
S100A8	up		protein-coding	TRUE	VAMP5	up	5.762	6.233	5.561
SMARCD3	up		protein-coding	TRUE	ZNF296	down	2.41	2.376	2.424
VAMP5	up		protein-coding	TRUE
ZNF296	down		protein-coding	TRUE

## Sheet: Kaforou39
original = Kaforou44	direction of regulation	updates	biotype	present	final = Kaforou39	direction of regulation	mean SVA-adjusted log2 TPM value (all patients, n=181)	mean SVA-adjusted log2 TPM value (TB patients, n=54)	mean SVA-adjusted log2 TPM value (non-TB patients, n=127)
AAK1	up		protein-coding	TRUE	AAK1	up	5.845	5.821	5.856
ALDH1A1	up		protein-coding	TRUE	ALDH1A1	up	3.168	3.746	2.922
ALDH1A1	up		protein-coding	TRUE	ALDH1A1	up	3.168	3.746	2.922
ARG1	down		protein-coding	TRUE	ARG1	down	3.272	2.984	3.395
BTN3A1	up		protein-coding	TRUE	BTN3A1	up	6.873	7.147	6.757
C19ORF12	up	C19orf12	protein-coding	TRUE	C19orf12	up	3.901	4.054	3.836
CALML4	up		protein-coding	TRUE	CALML4	up	3.939	3.747	4.021
CASC1	up		protein-coding	TRUE	CASC1	up	-0.11	-0.087	-0.12
CD74	up		protein-coding	TRUE	CD74	up	11.42	11.699	11.302
CERKL	up		protein-coding	TRUE	CERKL	up	5.435	5.506	5.405
CREB5	up		protein-coding	TRUE	CREB5	up	4.269	4.41	4.209
CYB561	up		protein-coding	TRUE	CYB561	up	3.546	3.888	3.401
CYB561	up		protein-coding	TRUE	CYB561	up	3.546	3.888	3.401
DUSP3	up		protein-coding	TRUE	DESI1	up	4.817	4.977	4.748
EBF1	down		protein-coding	TRUE	DUSP3	up	4.884	5.045	4.815
GBP6	up		protein-coding	TRUE	EBF1	down	0.631	0.67	0.614
GJA9	up		protein-coding	TRUE	GBP6	up	0.04	0.745	-0.259
HLA-DPB1	up		protein-coding	TRUE	GJA9	up	-4.106	-3.864	-4.209
HM13	up		protein-coding	TRUE	GPCPD1	down	5.419	5.364	5.443
HM13	up		protein-coding	TRUE	HLA-DPB1	up	6.429	6.684	6.321
HS.131087	down		gene not found	FALSE	HM13	up	6.715	6.777	6.689
HS.162734	down		gene not found	FALSE	HM13	up	6.715	6.777	6.689
IMPA2	down		protein-coding	TRUE	IMPA2	down	5.022	4.89	5.079
LHFPL2	up		protein-coding	TRUE	LHFPL2	up	3.058	3.417	2.905
LOC100133800	up	withdrawn	N/A	FALSE	MAK	down	0.858	0.522	1.001
LOC196752	up	ZSWIM8	protein-coding	TRUE	MAP7	down	-0.605	-0.747	-0.545
LOC389386	up		pseudogene	FALSE	MAP7	down	-0.605	-0.747	-0.545
MAK	down		protein-coding	TRUE	ORM1	down	2.465	1.966	2.678
MAP7	down		protein-coding	TRUE	PDK4	down	2.986	2.711	3.103
MAP7	down		protein-coding	TRUE	PGA5	down	-5.203	-5.491	-5.08
MIR1974	up	withdrawn	N/A	FALSE	PRDM1	up	4.698	4.764	4.67
ORM1	down		protein-coding	TRUE	RBM12B	up	2.449	2.414	2.464
PDK4	down		protein-coding	TRUE	RNF19A	up	4.75	4.675	4.781
PGA5	down		protein-coding	TRUE	SEPT4.	up	2.343	2.868	2.119
PPPDE2	up	DESI1	protein-coding	TRUE	SERPING1	up	5.048	5.824	4.718
PRDM1	up		protein-coding	TRUE	TMCC1	down	4.553	4.575	4.544
RBM12B	up		protein-coding	TRUE	UGP2	up	6.28	6.269	6.285
RNF19A	up		protein-coding	TRUE	VPREB3	down	2.81	2.794	2.817
RP5-1022P6.2	down	GPCPD1	protein-coding	TRUE	ZSWIM8	up	5.521	5.524	5.52
SEPT4.	up		protein-coding	TRUE
SERPING1	up		protein-coding	TRUE
TMCC1	down		protein-coding	TRUE
UGP2	up		protein-coding	TRUE
VPREB3	down		protein-coding	TRUE

[truncated: 17 more sheets: Kaforou45, Maertzdorf4, NPC2, Penn-Nicholson6, Qian17, Rajan5, Roe3, Roe4, Roe5, Singhania20, Suliman2, Suliman4, Sweeney3, Walter46, Walter32, Walter101, Zak16]
